# Supplementary material for: An Extracellular Matrix Aging Clock Based on Circulating Matrisome Proteins Predicts Biological Aging and Disease
Source: Aging Cell. 2026 Apr 15;25(4):e70474. doi: 10.1111/acel.70474 (PMC13083228; doi:10.1111/acel.70474)
Supplement: Supplementary file 1 — Data S1: Supplementary Tables S1–24 [file ACEL-25-e70474-s004.xlsx]

## Sheet: ST1.linearModeling
ST1. Linear Modeling Results in Arthur et al. (2021)
uniProt	Symbol	aptName	b.age	p.age	FDR	matrisomeDivision	matrisomeCategory
P21246	PTN	PTN.3045.72	0.0461491	1.78e-31	1.33e-28	Matrisome-associated	Secreted Factors
Q99988	GDF15	GDF15.4374.45	0.0438932	4.56e-26	1.7e-23	Matrisome-associated	Secreted Factors
O76076	WISP2	WISP2.6392.7	0.0426521	4.46e-24	1.11e-21	Core matrisome	ECM Glycoproteins
Q8IUL8	CILP2	CILP2.8841.65	-0.0414383	2.82e-23	5.25e-21	Core matrisome	ECM Glycoproteins
Q9BXJ4	C1QTNF3	C1QTNF3.7251.64	0.0380923	5.88e-18	8.75e-16	Matrisome-associated	ECM-affiliated Proteins
O60911	CTSV	CTSV.3364.76	-0.0374256	4.61e-17	5.72e-15	Matrisome-associated	ECM Regulators
Q9BU40	CHRDL1	CHRDL1.3362.61	0.0346706	1.11e-16	1.18e-14	Matrisome-associated	Secreted Factors
Q9UNA0	ADAMTS5	ADAMTS5.3168.8	0.0365861	1.51e-16	1.41e-14	Matrisome-associated	ECM Regulators
Q8N6G6	ADAMTSL1	ADAMTSL1.16890.37	0.0344106	6.13e-15	5.06e-13	Matrisome-associated	ECM Regulators
O95633	FSTL3	FSTL3.3438.10	0.0342261	6.06e-14	4.51e-12	Matrisome-associated	Secreted Factors
Q4LDE5	SVEP1	SVEP1.11109.56	0.033935	8.15e-14	5.51e-12	Core matrisome	ECM Glycoproteins
Q4LDE5	SVEP1	SVEP1.11178.21	0.0330347	5.07e-13	3.14e-11	Core matrisome	ECM Glycoproteins
P08697	SERPINF2	SERPINF2.3024.18	-0.0319494	5.17e-12	2.96e-10	Matrisome-associated	ECM Regulators
P35858	IGFALS	IGFALS.6605.17	-0.0312485	5.61e-12	2.98e-10	Core matrisome	ECM Glycoproteins
P18065	IGFBP2	IGFBP2.8469.41	0.0300779	1.13e-11	5.62e-10	Core matrisome	ECM Glycoproteins
Q12805	EFEMP1	EFEMP1.8480.29	0.0308411	1.75e-11	8.15e-10	Core matrisome	ECM Glycoproteins
P39060	COL18A1	COL18A1.2201.17	0.029442	2.49e-10	1.09e-08	Core matrisome	Collagens
Q9H4F8	SMOC1	SMOC1.13118.5	0.0288917	6.93e-10	2.77e-08	Core matrisome	ECM Glycoproteins
P09237	MMP7	MMP7.2789.26	0.0289229	7.08e-10	2.77e-08	Matrisome-associated	ECM Regulators
Q9BXY4	RSPO3	RSPO3.8427.118	0.0271561	1.26e-09	4.69e-08	Core matrisome	ECM Glycoproteins
Q2TAL6	VWC2	VWC2.15308.108	0.0281102	1.7e-09	6.01e-08	Matrisome-associated	Secreted Factors
O00292	LEFTY2	LEFTY2.15503.15	0.0282218	2.09e-09	7.07e-08	Matrisome-associated	Secreted Factors
P55001	MFAP2	MFAP2.9294.45	0.0281778	2.47e-09	7.58e-08	Core matrisome	ECM Glycoproteins
Q99727	TIMP4	TIMP4.6462.12	0.0271786	2.49e-09	7.58e-08	Matrisome-associated	ECM Regulators
Q15113	PCOLCE	PCOLCE.11237.49	0.0279255	2.55e-09	7.58e-08	Core matrisome	ECM Glycoproteins
Q9HCB6	SPON1	SPON1.4297.62	0.0270646	3.3e-09	9.44e-08	Core matrisome	ECM Glycoproteins
Q8WWA0	ITLN1	ITLN1.18830.1	0.0274237	3.47e-09	9.56e-08	Matrisome-associated	ECM-affiliated Proteins
Q2MKA7	RSPO1	RSPO1.16614.27	0.0274556	4.45e-09	1.18e-07	Core matrisome	ECM Glycoproteins
P03973	SLPI	SLPI.4413.3	0.0275066	6.73e-09	1.73e-07	Matrisome-associated	ECM Regulators
Q76LX8	ADAMTS13	ADAMTS13.3175.51	-0.0265732	1.06e-08	2.64e-07	Matrisome-associated	ECM Regulators
P39900	MMP12	MMP12.4496.60	0.0268176	1.22e-08	2.92e-07	Matrisome-associated	ECM Regulators
Q96CG8	CTHRC1	CTHRC1.15467.10	0.0266545	1.61e-08	3.75e-07	Core matrisome	ECM Glycoproteins
Q5TAT6	COL13A1	COL13A1.6570.1	-0.0263154	2.22e-08	5e-07	Core matrisome	Collagens
Q8N474	SFRP1	SFRP1.3221.54	0.0262773	2.32e-08	5.07e-07	Matrisome-associated	Secreted Factors
O75973	C1QL1	C1QL1.6404.20	0.0258938	2.76e-08	5.86e-07	Matrisome-associated	ECM-affiliated Proteins
O00585	CCL21	CCL21.2516.57	-0.02618	3e-08	6.2e-07	Matrisome-associated	Secreted Factors
P02452	COL1A1	COL1A1.11140.56	-0.025633	3.26e-08	6.56e-07	Core matrisome	Collagens
P02458	COL2A1	COL2A1.15569.15	-0.0253735	4.71e-08	9.23e-07	Core matrisome	Collagens
P01374, Q06643	LTA LTB	LTA.LTB.3505.6	-0.0252341	5.56e-08	1.06e-06	Matrisome-associated	Secreted Factors
O95150	TNFSF15	TNFSF15.2968.61	0.0255552	7.2e-08	1.34e-06	Matrisome-associated	Secreted Factors
Q2I0M5	RSPO4	RSPO4.8464.31	0.0254492	7.77e-08	1.41e-06	Core matrisome	ECM Glycoproteins
Q9NT22	EMILIN3	EMILIN3.8773.172	-0.0243027	9.57e-08	1.69e-06	Core matrisome	ECM Glycoproteins
Q9BXN1	ASPN	ASPN.6451.64	0.0246019	1.24e-07	2.14e-06	Core matrisome	Proteoglycans
P40225	THPO	THPO.5947.90	0.0242522	3.8e-07	6.42e-06	Matrisome-associated	Secreted Factors
P01034	CST3	CST3.2609.59	0.0232087	5.02e-07	8.29e-06	Matrisome-associated	ECM Regulators
O43915	FIGF	FIGF.13098.93	0.0239733	5.13e-07	8.29e-06	Matrisome-associated	Secreted Factors
Q92626	PXDN	PXDN.13463.1	0.0236197	6.07e-07	9.6e-06	Core matrisome	ECM Glycoproteins
Q07507	DPT	DPT.4979.34	0.0226143	9.96e-07	1.54e-05	Core matrisome	ECM Glycoproteins
P55773	CCL23	CCL23.2913.1	0.022783	1.25e-06	1.9e-05	Matrisome-associated	Secreted Factors
Q8N2S1	LTBP4	LTBP4.13133.73	0.0224374	1.37e-06	2.04e-05	Core matrisome	ECM Glycoproteins
Q06033	ITIH3	ITIH3.7145.1	0.0220997	1.8e-06	2.62e-05	Matrisome-associated	ECM Regulators
O15335	CHAD	CHAD.13460.4	-0.0221603	2.08e-06	2.97e-05	Core matrisome	Proteoglycans
Q96GW7	BCAN	BCAN.3461.58	-0.021514	2.83e-06	3.97e-05	Core matrisome	Proteoglycans
P51884	LUM	LUM.13114.50	0.0226269	2.88e-06	3.97e-05	Core matrisome	Proteoglycans
P02778	CXCL10	CXCL10.4141.79	0.022553	3.01e-06	4.07e-05	Matrisome-associated	Secreted Factors
Q9HB63	NTN4	NTN4.3327.27	-0.0221344	3.07e-06	4.08e-05	Core matrisome	ECM Glycoproteins
Q6UXI9	NPNT	NPNT.6342.10	0.0222343	3.79e-06	4.95e-05	Core matrisome	ECM Glycoproteins
P13942	COL11A2	COL11A2.11278.4	-0.0215887	4.7e-06	5.98e-05	Core matrisome	Collagens
P02461	COL3A1	COL3A1.18880.81	-0.0218417	4.74e-06	5.98e-05	Core matrisome	Collagens
P02760	AMBP	AMBP.15453.3	0.0218958	6.15e-06	7.63e-05	Matrisome-associated	ECM Regulators
Q86U17	SERPINA11	SERPINA11.9002.36	0.0191762	8.28e-06	0.00010096	Matrisome-associated	ECM Regulators
P35443	THBS4	THBS4.3340.53	0.0213916	8.83e-06	0.00010593	Core matrisome	ECM Glycoproteins
O15031	PLXNB2	PLXNB2.9216.100	0.02113	1.03e-05	0.00012156	Matrisome-associated	ECM-affiliated Proteins
P07858	CTSB	CTSB.8007.19	0.0203917	1.17e-05	0.00013586	Matrisome-associated	ECM Regulators
O60565	GREM1	GREM1.18878.15	0.0206472	1.33e-05	0.00015197	Matrisome-associated	ECM-affiliated Proteins
Q9NTU7	CBLN4	CBLN4.5688.65	-0.0207585	1.98e-05	0.00022286	Matrisome-associated	Secreted Factors
Q2UY09	COL28A1	COL28A1.10702.1	0.0202715	2.52e-05	0.00028035	Core matrisome	Collagens
P01588	EPO	EPO.5813.58	0.0204031	2.73e-05	0.00029845	Matrisome-associated	Secreted Factors
P05452	CLEC3B	CLEC3B.5701.81	-0.0201712	2.89e-05	0.00031127	Matrisome-associated	ECM-affiliated Proteins
P22105	TNXB	TNXB.5698.60	-0.0192642	3.18e-05	0.00033747	Core matrisome	ECM Glycoproteins
O14594	NCAN	NCAN.15573.110	-0.0189694	3.22e-05	0.00033747	Core matrisome	Proteoglycans
P15692	VEGFA	VEGFA.2597.8	0.0200727	3.33e-05	0.00034381	Matrisome-associated	Secreted Factors
Q9H3S1	SEMA4A	SEMA4A.16915.153	-0.0198506	3.87e-05	0.00039454	Matrisome-associated	ECM-affiliated Proteins
P05019	IGF1	IGF1.2952.75	-0.0196721	4.2e-05	0.0004221	Matrisome-associated	Secreted Factors
O95460	MATN4	MATN4.7083.74	-0.0194488	4.5e-05	0.00044603	Core matrisome	ECM Glycoproteins
Q92743	HTRA1	HTRA1.15594.47	0.0180591	5e-05	0.00048728	Matrisome-associated	ECM Regulators
Q9UBX5	FBLN5	FBLN5.15585.304	0.0196859	5.04e-05	0.00048728	Core matrisome	ECM Glycoproteins
P12111	COL6A3	COL6A3.11196.31	0.0191609	5.45e-05	0.00052026	Core matrisome	Collagens
P19827	ITIH1	ITIH1.7955.195	-0.0194244	6.9e-05	0.00064954	Matrisome-associated	ECM Regulators
P24821	TNC	TNC.6259.60	0.0190078	9.91e-05	0.00092164	Core matrisome	ECM Glycoproteins
Q08188	TGM3	TGM3.4471.50	0.018962	0.00010035	0.0009217	Matrisome-associated	ECM Regulators
Q9Y5C1	ANGPTL3	ANGPTL3.10391.1	0.0183125	0.00010255	0.00093049	Matrisome-associated	Secreted Factors
Q8TAT2	FGFBP3	FGFBP3.11219.95	0.0181633	0.00011301	0.00101301	Matrisome-associated	Secreted Factors
P17931	LGALS3	LGALS3.3066.12	0.0178916	0.00011523	0.00102058	Matrisome-associated	ECM-affiliated Proteins
Q9BUD6	SPON2	SPON2.8099.42	0.0187076	0.00012719	0.00111329	Core matrisome	ECM Glycoproteins
O14793	MSTN	MSTN.14583.49	-0.0184334	0.00013517	0.00116933	Matrisome-associated	Secreted Factors
P01242	GH2	GH2.10978.39	0.0174418	0.00014107	0.00120638	Matrisome-associated	Secreted Factors
Q9UHD0	IL19	IL19.3035.80	-0.0173508	0.0002386	0.00201724	Matrisome-associated	Secreted Factors
P10145	CXCL8	CXCL8.3447.64	0.0176488	0.00030541	0.00255311	Matrisome-associated	Secreted Factors
Q06828	FMOD	FMOD.6367.66	-0.0170363	0.00034752	0.00287285	Core matrisome	Proteoglycans
P55773	CCL23	CCL23.3028.36	0.0171835	0.00037197	0.00304115	Matrisome-associated	Secreted Factors
Q9H3T3	SEMA6B	SEMA6B.5121.3	0.0167004	0.00055436	0.00448305	Matrisome-associated	ECM-affiliated Proteins
P28325	CST5	CST5.3803.10	0.0164631	0.00057027	0.00456213	Matrisome-associated	ECM Regulators
P48740	MASP1	MASP1.3605.77	-0.0168045	0.00060206	0.00476526	Matrisome-associated	ECM Regulators
Q99616	CCL13	CCL13.4144.13	0.0166519	0.00070425	0.00546237	Matrisome-associated	Secreted Factors
P02671 P02675 P02679	FGA FGB FGG	FGA.FGB.FGG.2796.62	0.0166378	0.00070482	0.00546237	NA	NA
P00750	PLAT	PLAT.2212.69	0.0153143	0.00078939	0.00605472	Matrisome-associated	ECM Regulators
P04275	VWF	VWF.3050.7	0.0162637	0.00080909	0.0061425	Core matrisome	ECM Glycoproteins
P55774	CCL18	CCL18.3044.3	0.0159722	0.00094179	0.00707767	Matrisome-associated	Secreted Factors
Q6UXX9	RSPO2	RSPO2.8409.3	0.0162166	0.00096238	0.00716008	Core matrisome	ECM Glycoproteins
P24821	TNC	TNC.2728.62	0.01609	0.00108252	0.00797417	Core matrisome	ECM Glycoproteins
Q13214	SEMA3B	SEMA3B.5667.3	0.0160189	0.00110465	0.00805746	Matrisome-associated	ECM-affiliated Proteins
P55001	MFAP2	MFAP2.10569.28	0.0157043	0.00122981	0.00888328	Core matrisome	ECM Glycoproteins
P09486	SPARC	SPARC.3043.49	-0.0157808	0.00126911	0.00907899	Core matrisome	ECM Glycoproteins
P49746	THBS3	THBS3.8982.65	0.015637	0.00133568	0.00946422	Core matrisome	ECM Glycoproteins
P02679	FGG	FGG.4989.7	0.0156703	0.00145693	0.0101332	Core matrisome	ECM Glycoproteins
P01133	EGF	EGF.5509.7	-0.0154424	0.00145732	0.0101332	Matrisome-associated	Secreted Factors
Q9Y258	CCL26	CCL26.9168.31	-0.014863	0.00168623	0.0115983	Matrisome-associated	Secreted Factors
P78333	GPC5	GPC5.4991.12	-0.0153684	0.00169921	0.0115983	Matrisome-associated	ECM-affiliated Proteins
Q03692	COL10A1	COL10A1.15653.9	0.0153776	0.00178636	0.0120823	Core matrisome	Collagens
Q92563	SPOCK2	SPOCK2.5491.12	-0.0152212	0.00191509	0.0128363	Core matrisome	Proteoglycans
P56470	LGALS4	LGALS4.2982.82	0.0149547	0.00197175	0.013098	Matrisome-associated	ECM-affiliated Proteins
P21810	BGN	BGN.3284.75	0.0151058	0.00214683	0.0141349	Core matrisome	Proteoglycans
P08253	MMP2	MMP2.4160.49	0.0146914	0.00235169	0.0153478	Matrisome-associated	ECM Regulators
Q9Y625	GPC6	GPC6.5350.14	0.0146119	0.0024467	0.0158137	Matrisome-associated	ECM-affiliated Proteins
P07478	PRSS2	PRSS2.5034.79	0.0147375	0.00246558	0.0158137	Matrisome-associated	ECM Regulators
Q96QV1	HHIP	HHIP.10833.64	0.0148371	0.00251142	0.01597	Matrisome-associated	Secreted Factors
P24593	IGFBP5	IGFBP5.19581.15	-0.0141337	0.00263859	0.0166365	Core matrisome	ECM Glycoproteins
Q08629	SPOCK1	SPOCK1.5490.53	-0.0145777	0.00270566	0.0169161	Core matrisome	Proteoglycans
P51654	GPC3	GPC3.4842.62	-0.013736	0.00296368	0.0183748	Matrisome-associated	ECM-affiliated Proteins
P13727	PRG2	PRG2.7258.5	0.0144364	0.00301705	0.018512	Core matrisome	Proteoglycans
Q8IUX8	EGFL6	EGFL6.17454.15	0.0141316	0.00304924	0.018512	Matrisome-associated	Secreted Factors
Q9NR23	GDF3	GDF3.16755.195	0.0143628	0.00306046	0.018512	Matrisome-associated	Secreted Factors
Q15465	SHH	SHH.2743.5	0.014536	0.00321789	0.0193073	Matrisome-associated	Secreted Factors
P01236	PRL	PRL.2585.2	-0.0144633	0.00324814	0.0193329	Matrisome-associated	Secreted Factors
P02671 P02675 P02679	FGA FGB FGG	FGA.FGB.FGG.4907.56	0.0144465	0.00347292	0.0203769	NA	NA
P80075	CCL8	CCL8.13748.4	0.0144387	0.00347832	0.0203769	Matrisome-associated	Secreted Factors
Q9BYZ8	REG4	REG4.11102.22	0.0144162	0.00351729	0.0204443	Matrisome-associated	ECM-affiliated Proteins
O15123	ANGPT2	ANGPT2.2602.2	0.0141969	0.00356637	0.0205688	Matrisome-associated	Secreted Factors
P09529	INHBB	INHBB.13676.46	0.0140135	0.00364347	0.0208518	Matrisome-associated	Secreted Factors
P35247	SFTPD	SFTPD.19590.46	0.0136345	0.00373359	0.0212045	Matrisome-associated	ECM-affiliated Proteins
Q9UBX1	CTSF	CTSF.9212.22	0.0141503	0.00426087	0.0238598	Matrisome-associated	ECM Regulators
P35030	PRSS3	PRSS3.18864.7	0.013724	0.00426527	0.0238598	Matrisome-associated	ECM Regulators
P50454	SERPINH1	SERPINH1.10800.15	-0.0139678	0.00470174	0.0261052	Matrisome-associated	ECM Regulators
Q9BXP8	PAPPA2	PAPPA2.5756.66	-0.0137349	0.00482378	0.0265844	Matrisome-associated	ECM Regulators
P55107	GDF10	GDF10.6517.14	0.0137013	0.00512758	0.0280509	Matrisome-associated	Secreted Factors
P01008	SERPINC1	SERPINC1.3344.60	-0.0133578	0.00518164	0.0281397	Matrisome-associated	ECM Regulators
P09238	MMP10	MMP10.8479.4	0.0133865	0.00574896	0.0309944	Matrisome-associated	ECM Regulators
O15467	CCL16	CCL16.4913.78	0.0129605	0.00663921	0.0355365	Matrisome-associated	Secreted Factors
Q8IWU5	SULF2	SULF2.8305.18	0.012823	0.00690831	0.0367127	Matrisome-associated	ECM Regulators
Q9GZT5	WNT10A	WNT10A.10044.12	-0.0132543	0.00699739	0.0369224	Matrisome-associated	Secreted Factors
Q15828	CST6	CST6.14711.27	-0.0132594	0.00706746	0.0370295	Matrisome-associated	ECM Regulators
P20774	OGN	OGN.17224.12	0.0127832	0.00739305	0.0384646	Core matrisome	Proteoglycans
O60676	CST8	CST8.10572.65	0.012576	0.00760091	0.0392714	Matrisome-associated	ECM Regulators
Q9UBR2	CTSZ	CTSZ.4971.1	0.0128197	0.00777354	0.0398863	Matrisome-associated	ECM Regulators
P03956	MMP1	MMP1.4924.32	0.0131497	0.0079301	0.0404109	Matrisome-associated	ECM Regulators
P20073	ANXA7	ANXA7.14203.3	-0.0130797	0.00807123	0.0408503	Matrisome-associated	ECM-affiliated Proteins
Q9P218	COL20A1	COL20A1.8804.39	0.0128901	0.00846238	0.0425406	Core matrisome	Collagens
P01568	IFNA21	IFNA21.15404.3	-0.0129658	0.00864403	0.0430364	Matrisome-associated	Secreted Factors
P01567	IFNA7	IFNA7.14129.1	0.0130228	0.00867669	0.0430364	Matrisome-associated	Secreted Factors
Q14005	IL16	IL16.2774.10	0.0130079	0.00874566	0.0430912	Matrisome-associated	Secreted Factors
P80098	CCL7	CCL7.4886.3	0.0129096	0.00891781	0.0436503	Matrisome-associated	Secreted Factors
P27216	ANXA13	ANXA13.17835.28	0.0129048	0.00913965	0.0444318	Matrisome-associated	ECM-affiliated Proteins
Q14112	NID2	NID2.16060.99	-0.0128612	0.00919691	0.0444318	Core matrisome	ECM Glycoproteins
P08476	INHBA	INHBA.13738.8	0.0124328	0.00948163	0.0455118	Matrisome-associated	Secreted Factors
P03971	AMH	AMH.4923.79	0.012751	0.00978824	0.0466824	Matrisome-associated	Secreted Factors
P23352	KAL1	KAL1.6603.18	0.0127962	0.00991722	0.0469962	Core matrisome	ECM Glycoproteins
Q9NS98	SEMA3G	SEMA3G.5628.21	-0.0121815	0.0100924	0.0475238	Matrisome-associated	ECM-affiliated Proteins
P20073	ANXA7	ANXA7.18244.1	-0.0126153	0.0106133	0.0496624	Matrisome-associated	ECM-affiliated Proteins
P78423	CX3CL1	CX3CL1.2827.23	0.0121654	0.0115693	0.0537973	Matrisome-associated	Secreted Factors
P21583	KITLG	KITLG.9377.25	0.0123265	0.0119091	0.0547401	Matrisome-associated	Secreted Factors
P06703	S100A6	S100A6.13090.17	-0.0124802	0.0119192	0.0547401	Matrisome-associated	Secreted Factors
P20742	PZP	PZP.6580.29	0.00956436	0.012097	0.055216	Matrisome-associated	ECM Regulators
P00747	PLG	PLG.4151.6	-0.0122619	0.0134873	0.0611861	Matrisome-associated	ECM Regulators
P15514	AREG	AREG.2970.60	-0.0122298	0.0138592	0.0621485	Matrisome-associated	Secreted Factors
O75830	SERPINI2	SERPINI2.7117.21	0.0120595	0.0138665	0.0621485	Matrisome-associated	ECM Regulators
P16035	TIMP2	TIMP2.2278.61	0.0117827	0.0141517	0.0630472	Matrisome-associated	ECM Regulators
O95631	NTN1	NTN1.6649.51	0.0120393	0.0144514	0.06386	Core matrisome	ECM Glycoproteins
P07988	SFTPB	SFTPB.10672.75	0.012128	0.0145781	0.06386	Matrisome-associated	ECM-affiliated Proteins
Q99983	OMD	OMD.5358.3	-0.0117194	0.014673	0.06386	Core matrisome	Proteoglycans
Q9P126	CLEC1B	CLEC1B.4332.6	-0.0121097	0.0146775	0.06386	Matrisome-associated	ECM-affiliated Proteins
O95390 O14793	GDF11 MSTN	GDF11.MSTN.2765.4	-0.0112458	0.0157962	0.0683276	NA	NA
P39059	COL15A1	COL15A1.8974.172	-0.0118478	0.0159783	0.0687158	Core matrisome	Collagens
Q86UX2	ITIH5	ITIH5.8233.2	0.011823	0.0166632	0.0711558	Matrisome-associated	ECM Regulators
P10600	TGFB3	TGFB3.3520.58	0.0116279	0.0167861	0.0711558	Matrisome-associated	Secreted Factors
Q15848	ADIPOQ	ADIPOQ.3554.24	0.0104368	0.0168326	0.0711558	Core matrisome	ECM Glycoproteins
P13497	BMP1	BMP1.3348.49	-0.0113195	0.0173884	0.0730903	Matrisome-associated	ECM Regulators
P01036	CST4	CST4.14076.74	0.0117751	0.017636	0.0737144	Matrisome-associated	ECM Regulators
Q9NNX6	CD209	CD209.3029.52	0.0117242	0.0177972	0.0739727	Matrisome-associated	ECM-affiliated Proteins
P24592	IGFBP6	IGFBP6.14088.38	0.0115502	0.0182651	0.0754957	Core matrisome	ECM Glycoproteins
Q9H3U7	SMOC2	SMOC2.15635.4	0.0115348	0.0184266	0.0757424	Core matrisome	ECM Glycoproteins
P26447	S100A4	S100A4.14116.129	0.0115979	0.018819	0.0767601	Matrisome-associated	Secreted Factors
P49771	FLT3LG	FLT3LG.14093.10	0.011566	0.0188805	0.0767601	Matrisome-associated	Secreted Factors
P00742	F10	F10.3077.66	-0.0111983	0.0190892	0.0769329	Matrisome-associated	ECM Regulators
P15692	VEGFA	VEGFA.4867.15	0.0115579	0.0191421	0.0769329	Matrisome-associated	Secreted Factors
Q9BXY4	RSPO3	RSPO3.13094.75	0.0115114	0.0192332	0.0769329	Core matrisome	ECM Glycoproteins
Q92765	FRZB	FRZB.13740.51	0.0115822	0.0196813	0.0783044	Matrisome-associated	Secreted Factors
O75636	FCN3	FCN3.5462.62	-0.0110157	0.0199955	0.079131	Matrisome-associated	ECM-affiliated Proteins
P01037	CST1	CST1.5459.33	0.0113438	0.0207463	0.0816678	Matrisome-associated	ECM Regulators
P17936	IGFBP3	IGFBP3.2571.12	-0.0103281	0.0211496	0.0828174	Core matrisome	ECM Glycoproteins
P01009	SERPINA1	SERPINA1.3580.25	0.0105797	0.0222796	0.0867854	Matrisome-associated	ECM Regulators
P10124	SRGN	SRGN.19251.56	-0.0113003	0.0229973	0.0885939	Core matrisome	Proteoglycans
P05155	SERPING1	SERPING1.4479.14	0.0110928	0.0230588	0.0885939	Matrisome-associated	ECM Regulators
P55103	INHBC	INHBC.6408.2	0.0100698	0.0231011	0.0885939	Matrisome-associated	Secreted Factors
P24821	TNC	TNC.6260.14	-0.0108402	0.0232492	0.0887046	Core matrisome	ECM Glycoproteins
Q6UXI7	VIT	VIT.6234.74	0.0105547	0.0242873	0.0921926	Core matrisome	ECM Glycoproteins
P00742	F10	F10.4878.3	-0.0108467	0.025556	0.096516	Matrisome-associated	ECM Regulators
Q96HD1	CRELD1	CRELD1.7628.40	0.0104864	0.0275485	0.103515	Core matrisome	ECM Glycoproteins
Q9UBG3	CRNN	CRNN.17738.7	-0.0109013	0.0280643	0.104924	Matrisome-associated	Secreted Factors
P09228	CST2	CST2.4324.33	0.0106441	0.0292034	0.108637	Matrisome-associated	ECM Regulators
P05121	SERPINE1	SERPINE1.2925.9	-0.0102321	0.0299199	0.110748	Matrisome-associated	ECM Regulators
Q8WTT0	CLEC4C	CLEC4C.9094.5	-0.0107755	0.0300722	0.110761	Matrisome-associated	ECM-affiliated Proteins
P15248	IL9	IL9.5834.18	0.0107839	0.0302241	0.110772	Matrisome-associated	Secreted Factors
P12034	FGF5	FGF5.3065.65	0.0105411	0.0306032	0.111612	Matrisome-associated	Secreted Factors
P50281	MMP14	MMP14.5002.76	0.0107045	0.0315083	0.114352	Matrisome-associated	ECM Regulators
P16619	CCL3L1	CCL3L1.2783.18	0.0100994	0.0328633	0.118691	Matrisome-associated	Secreted Factors
O00182	LGALS9	LGALS9.9197.4	0.0103121	0.0359553	0.129231	Matrisome-associated	ECM-affiliated Proteins
Q14623	IHH	IHH.19606.28	0.0104107	0.0361354	0.129254	Matrisome-associated	Secreted Factors
Q14624	ITIH4	ITIH4.4811.33	0.0102087	0.0364762	0.129848	Matrisome-associated	ECM Regulators
P13611	VCAN	VCAN.9561.21	0.0103857	0.0369176	0.130794	Core matrisome	Proteoglycans
O95388	WISP1	WISP1.13692.154	-0.0102753	0.0373516	0.131704	Core matrisome	ECM Glycoproteins
P23435	CBLN1	CBLN1.9313.27	-0.0102122	0.0382133	0.134107	Matrisome-associated	Secreted Factors
Q9UJ72	ANXA10	ANXA10.13605.16	0.0101834	0.0385834	0.13477	Matrisome-associated	ECM-affiliated Proteins
Q5GFL6	VWA2	VWA2.7128.9	-0.010218	0.0389701	0.135485	Core matrisome	ECM Glycoproteins
Q9HCM2	PLXNA4	PLXNA4.19560.23	-0.0101877	0.0393108	0.136034	Matrisome-associated	ECM-affiliated Proteins
P07202	TPO	TPO.3873.51	0.0101051	0.0401281	0.137748	Matrisome-associated	Secreted Factors
O95754	SEMA4F	SEMA4F.9932.49	-0.0101207	0.040262	0.137748	Matrisome-associated	ECM-affiliated Proteins
P02751	FN1	FN1.3434.34	0.0100823	0.0403617	0.137748	Core matrisome	ECM Glycoproteins
P24387	CRHBP	CRHBP.6039.24	-0.0101773	0.0408186	0.138671	Matrisome-associated	Secreted Factors
P02458	COL2A1	COL2A1.18875.125	-0.0100637	0.0414794	0.140276	Core matrisome	Collagens
Q06141	REG3A	REG3A.15304.1	0.00995839	0.0422722	0.141766	Matrisome-associated	ECM-affiliated Proteins
P05013	IFNA6	IFNA6.5714.88	-0.010098	0.0423012	0.141766	Matrisome-associated	Secreted Factors
Q5KU26	COLEC12	COLEC12.5457.5	-0.0096825	0.0427624	0.142669	Matrisome-associated	ECM-affiliated Proteins
Q07325	CXCL9	CXCL9.9188.119	0.00999675	0.0436826	0.145089	Matrisome-associated	Secreted Factors
P24043 P07942 P11047	LAMA2 LAMB1 LAMC1	LAMA2.LAMB1.LAMC1.18347.15	-0.0097519	0.044612	0.147517	NA	NA
O14788	TNFSF11	TNFSF11.14061.48	0.00996569	0.0453561	0.149314	Matrisome-associated	Secreted Factors
P56704	WNT3A	WNT3A.13236.25	0.0099512	0.0459317	0.150543	Matrisome-associated	Secreted Factors
Q8IWY4	SCUBE1	SCUBE1.8989.40	0.00947181	0.0475976	0.15517	Matrisome-associated	Secreted Factors
P20849	COL9A1	COL9A1.6631.17	-0.0097682	0.0479655	0.15517	Core matrisome	Collagens
P08311	CTSG	CTSG.2431.17	0.00984589	0.0479693	0.15517	Matrisome-associated	ECM Regulators
Q6UVK1	CSPG4	CSPG4.8951.162	0.0096524	0.0495821	0.159693	Matrisome-associated	ECM-affiliated Proteins
P36952	SERPINB5	SERPINB5.15417.3	-0.0096928	0.0509109	0.162937	Matrisome-associated	ECM Regulators
P02790	HPX	HPX.15347.12	-0.0095164	0.0510274	0.162937	Matrisome-associated	ECM-affiliated Proteins
P01138	NGF	NGF.5801.72	0.00969502	0.0519872	0.165293	Matrisome-associated	Secreted Factors
A8TX70	COL6A5	COL6A5.11155.16	0.00953542	0.0522195	0.165325	Core matrisome	Collagens
P24821	TNC	TNC.4155.3	-0.0094206	0.0524469	0.165341	Core matrisome	ECM Glycoproteins
Q13591	SEMA5A	SEMA5A.13132.14	-0.0096271	0.0536184	0.168321	Matrisome-associated	ECM-affiliated Proteins
P19957	PI3	PI3.4982.54	0.00926511	0.0540854	0.168926	Matrisome-associated	ECM Regulators
P12643	BMP2	BMP2.15666.21	0.00953088	0.0543311	0.168926	Matrisome-associated	Secreted Factors
O94813	SLIT2	SLIT2.18930.28	0.00930471	0.0545197	0.168926	Core matrisome	ECM Glycoproteins
Q13219	PAPPA	PAPPA.4148.49	0.00957639	0.0547193	0.168926	Matrisome-associated	ECM Regulators
Q15389	ANGPT1	ANGPT1.2811.27	-0.0093968	0.0557264	0.171324	Matrisome-associated	Secreted Factors
Q9H2X3	CLEC4M	CLEC4M.3030.3	-0.0093232	0.0561544	0.17193	Matrisome-associated	ECM-affiliated Proteins
O43320	FGF16	FGF16.4393.3	-0.0095054	0.0568208	0.173257	Matrisome-associated	Secreted Factors
P24821	TNC	TNC.5738.25	-0.009199	0.0580271	0.176213	Core matrisome	ECM Glycoproteins
Q9UIV8	SERPINB13	SERPINB13.18841.1	-0.0090735	0.0591118	0.178777	Matrisome-associated	ECM Regulators
Q9NPH9	IL26	IL26.16760.2	-0.0092155	0.0646064	0.194604	Matrisome-associated	Secreted Factors
O43897	TLL1	TLL1.6383.90	-0.009048	0.0692254	0.207676	Matrisome-associated	ECM Regulators
Q8WWZ1	IL1F10	IL1F10.17356.34	-0.0089533	0.0697945	0.208543	Matrisome-associated	Secreted Factors
Q9Y4X3	CCL27	CCL27.2192.63	0.00888327	0.0706106	0.210137	Matrisome-associated	Secreted Factors
P0CG37	CFC1	CFC1.3294.55	0.00897559	0.0715445	0.212068	Matrisome-associated	Secreted Factors
Q12841	FSTL1	FSTL1.13112.179	0.0088939	0.0744471	0.219607	Matrisome-associated	Secreted Factors
Q16619	CTF1	CTF1.2889.37	0.0088854	0.0746816	0.219607	Matrisome-associated	Secreted Factors
P01042	KNG1	KNG1.19631.13	0.00805385	0.0749733	0.219607	Matrisome-associated	ECM Regulators
Q92583	CCL17	CCL17.3519.3	0.00886285	0.0758986	0.221445	Matrisome-associated	Secreted Factors
P09525	ANXA4	ANXA4.17164.15	-0.0088441	0.0762236	0.221525	Matrisome-associated	ECM-affiliated Proteins
P02775	PPBP	PPBP.16765.52	-0.0086449	0.0765626	0.221644	Matrisome-associated	Secreted Factors
P00749	PLAU	PLAU.4158.54	-0.008548	0.0787175	0.226557	Matrisome-associated	ECM Regulators
O75487	GPC4	GPC4.18892.48	0.00875838	0.0788687	0.226557	Matrisome-associated	ECM-affiliated Proteins
P01374	LTA	LTA.4703.87	0.00867073	0.0798494	0.227786	Matrisome-associated	Secreted Factors
P26441	CNTF	CNTF.3489.9	0.00867108	0.0799087	0.227786	Matrisome-associated	Secreted Factors
P22692	IGFBP4	IGFBP4.2950.57	0.00858949	0.080671	0.229081	Core matrisome	ECM Glycoproteins
Q9Y4K0	LOXL2	LOXL2.6504.65	0.00856735	0.0822787	0.23215	Matrisome-associated	ECM Regulators
Q96A84	EMID1	EMID1.9547.29	0.00866079	0.0823757	0.23215	Core matrisome	ECM Glycoproteins
P20783	NTF3	NTF3.4145.58	-0.0080911	0.0829903	0.232999	Matrisome-associated	Secreted Factors
P42830	CXCL5	CXCL5.2979.8	0.0084115	0.0844474	0.236199	Matrisome-associated	Secreted Factors
P07477	PRSS1	PRSS1.3049.61	0.00851906	0.0851748	0.236687	Matrisome-associated	ECM Regulators
P00734	F2	F2.5316.54	-0.0085019	0.0852581	0.236687	Matrisome-associated	ECM Regulators
Q9NQ30	ESM1	ESM1.3805.16	0.00826624	0.0867067	0.239813	Core matrisome	Proteoglycans
Q9UKP5	ADAMTS6	ADAMTS6.6441.62	-0.0083448	0.0872206	0.240341	Matrisome-associated	ECM Regulators
P10619	CTSA	CTSA.3179.51	0.00828442	0.0879117	0.241352	Matrisome-associated	ECM Regulators
Q6FHJ7	SFRP4	SFRP4.17447.52	-0.0083759	0.0894216	0.243058	Matrisome-associated	Secreted Factors
P09341	CXCL1	CXCL1.2985.35	-0.0084394	0.0894479	0.243058	Matrisome-associated	Secreted Factors
P07339	CTSD	CTSD.5508.62	0.008271	0.0895133	0.243058	Matrisome-associated	ECM Regulators
Q96MK3	FAM20A	FAM20A.6433.57	0.00832551	0.0899801	0.243305	Matrisome-associated	ECM Regulators
P10451	SPP1	SPP1.13113.7	0.00836566	0.0904795	0.243305	Core matrisome	ECM Glycoproteins
O00468	AGRN	AGRN.15483.377	-0.0080814	0.0905852	0.243305	Core matrisome	ECM Glycoproteins
P08254	MMP3	MMP3.2788.55	0.0075815	0.0915859	0.24456	Matrisome-associated	ECM Regulators
P98073	TMPRSS15	TMPRSS15.3189.61	0.00842798	0.0917099	0.24456	Matrisome-associated	ECM Regulators
P18510	IL1RN	IL1RN.5353.89	0.0080092	0.0940984	0.250033	Matrisome-associated	Secreted Factors
P35052	GPC1	GPC1.8697.38	-0.008285	0.0945653	0.250379	Matrisome-associated	ECM-affiliated Proteins
Q63HQ2	EGFLAM	EGFLAM.12338.27	0.00813233	0.0952167	0.25121	Core matrisome	ECM Glycoproteins
Q3ZCW2	HSPC159	HSPC159.18236.3	-0.0083024	0.0956191	0.251223	Matrisome-associated	ECM-affiliated Proteins
P14091	CTSE	CTSE.15376.134	0.00826464	0.0958971	0.251223	Matrisome-associated	ECM Regulators
Q96FQ6	S100A16	S100A16.17836.17	0.00814567	0.0971002	0.253483	Matrisome-associated	Secreted Factors
P55103	INHBC	INHBC.15686.49	0.00820565	0.0986876	0.256726	Matrisome-associated	Secreted Factors
P55075	FGF8	FGF8.17166.4	0.00820151	0.0991995	0.257158	Matrisome-associated	Secreted Factors
P21741	MDK	MDK.2911.27	0.00800318	0.101339	0.260717	Matrisome-associated	Secreted Factors
O75462 Q9UBD9	CRLF1 CLCF1	CRLF1.CLCF1.2607.54	0.00817408	0.101576	0.260717	NA	NA
P05160	F13B	F13B.5658.64	0.00808539	0.101624	0.260717	Matrisome-associated	ECM Regulators
P01566	IFNA10	IFNA10.14128.121	0.00809755	0.10471	0.267712	Matrisome-associated	Secreted Factors
P49765	VEGFB	VEGFB.9453.12	0.00807106	0.105427	0.268622	Matrisome-associated	Secreted Factors
Q16663	CCL15	CCL15.18289.16	0.00806121	0.105805	0.268665	Matrisome-associated	Secreted Factors
P01033	TIMP1	TIMP1.2211.9	0.00803675	0.106463	0.269418	Matrisome-associated	ECM Regulators
Q07325	CXCL9	CXCL9.11593.21	0.00796348	0.106893	0.269588	Matrisome-associated	Secreted Factors
Q14314	FGL2	FGL2.19635.69	-0.0079747	0.107612	0.270483	Core matrisome	ECM Glycoproteins
Q9P0K1	ADAM22	ADAM22.7933.75	-0.0078662	0.108227	0.271114	Matrisome-associated	ECM Regulators
P00488, P05160	F13A1 F13B	F13A1.F13B.16927.9	0.00800652	0.109213	0.272666	Matrisome-associated	ECM Regulators
O95750	FGF19	FGF19.13724.27	-0.0075674	0.110462	0.274861	Matrisome-associated	Secreted Factors
Q9H0B8	CRISPLD2	CRISPLD2.5691.2	0.0078031	0.11094	0.275132	Core matrisome	ECM Glycoproteins
P05543	SERPINA7	SERPINA7.2706.69	-0.0076892	0.111572	0.275293	Matrisome-associated	ECM Regulators
P05000	IFNW1	IFNW1.7196.21	0.0079377	0.112033	0.275293	Matrisome-associated	Secreted Factors
Q8N158	GPC2	GPC2.3315.15	0.00772727	0.112115	0.275293	Matrisome-associated	ECM-affiliated Proteins
Q9UNG2	TNFSF18	TNFSF18.2708.54	0.00784588	0.113812	0.277662	Matrisome-associated	Secreted Factors
O75173	ADAMTS4	ADAMTS4.2809.25	0.00785135	0.113827	0.277662	Matrisome-associated	ECM Regulators
P61812	TGFB2	TGFB2.4156.74	0.0077753	0.116057	0.282177	Matrisome-associated	Secreted Factors
P14210	HGF	HGF.2681.23	0.00782186	0.117215	0.284066	Matrisome-associated	Secreted Factors
Q16627	CCL14	CCL14.2900.53	0.00762166	0.117672	0.284245	Matrisome-associated	Secreted Factors
P00747	PLG	PLG.4150.75	0.00774981	0.118373	0.285014	Matrisome-associated	ECM Regulators
Q02297	NRG1	NRG1.15446.25	-0.0077155	0.11935	0.286441	Matrisome-associated	Secreted Factors
Q9UHP7	CLEC2D	CLEC2D.7054.87	0.00769966	0.120426	0.287759	Matrisome-associated	ECM-affiliated Proteins
Q9H3T2	SEMA6C	SEMA6C.14597.5	0.00773896	0.120673	0.287759	Matrisome-associated	ECM-affiliated Proteins
Q92832	NELL1	NELL1.6544.33	-0.007542	0.12382	0.29432	Core matrisome	ECM Glycoproteins
P08493	MGP	MGP.6520.87	0.00750693	0.12883	0.305253	Core matrisome	ECM Glycoproteins
O60568	PLOD3	PLOD3.10612.18	-0.0073362	0.130463	0.308142	Matrisome-associated	ECM Regulators
Q6UW10	SFTA2	SFTA2.10580.14	0.00750893	0.131221	0.308951	Matrisome-associated	ECM-affiliated Proteins
Q8WWZ8	OIT3	OIT3.6296.36	0.00748094	0.131817	0.309243	Core matrisome	ECM Glycoproteins
P05451	REG1A	REG1A.13095.51	0.00751055	0.132176	0.309243	Matrisome-associated	ECM-affiliated Proteins
P00747	PLG	PLG.3710.49	-0.0073361	0.132739	0.30935	Matrisome-associated	ECM Regulators
Q14213	EBI3	EBI3.10851.77	0.00737448	0.133292	0.30935	Matrisome-associated	Secreted Factors
Q16610	ECM1	ECM1.3366.51	-0.0073081	0.133469	0.30935	Core matrisome	ECM Glycoproteins
A1KZ92	PXDNL	PXDNL.11324.3	0.00731379	0.135234	0.312467	Core matrisome	ECM Glycoproteins
Q16363	LAMA4	LAMA4.6577.64	0.00710284	0.13575	0.312688	Core matrisome	ECM Glycoproteins
P21815	IBSP	IBSP.3415.61	-0.0071571	0.136365	0.313134	Core matrisome	ECM Glycoproteins
P13725	OSM	OSM.2693.20	0.00712493	0.137013	0.313653	Matrisome-associated	Secreted Factors
O95390	GDF11	GDF11.14587.16	-0.0073263	0.137544	0.313903	Matrisome-associated	Secreted Factors
P08476 P09529	INHBA INHBB	INHBA.INHBB.8467.9	0.00724042	0.139605	0.317633	NA	NA
O43405	COCH	COCH.7227.75	0.00732885	0.141204	0.320293	Core matrisome	ECM Glycoproteins
P04085	PDGFA	PDGFA.4499.21	-0.0073373	0.141715	0.320475	Matrisome-associated	Secreted Factors
Q6EIG7	CLEC6A	CLEC6A.6911.103	0.0072398	0.142168	0.320523	Matrisome-associated	ECM-affiliated Proteins
B1AKI9	ISM1	ISM1.8355.80	0.00715089	0.144529	0.324249	Matrisome-associated	Secreted Factors
P21781	FGF7	FGF7.4487.1	-0.0072777	0.144692	0.324249	Matrisome-associated	Secreted Factors
P50591	TNFSF10	TNFSF10.8833.20	0.00715912	0.14713	0.328722	Matrisome-associated	Secreted Factors
O15072	ADAMTS3	ADAMTS3.8845.2	-0.0070676	0.150292	0.334783	Matrisome-associated	ECM Regulators
Q5T1H1	EYS	EYS.9365.91	-0.0071569	0.151558	0.336593	Core matrisome	ECM Glycoproteins
P05014	IFNA4	IFNA4.15405.23	0.00701644	0.154207	0.341457	Matrisome-associated	Secreted Factors
Q9NZV1	CRIM1	CRIM1.8699.43	-0.0070182	0.155134	0.342491	Core matrisome	ECM Glycoproteins
Q99985	SEMA3C	SEMA3C.6448.36	-0.0070088	0.156259	0.343954	Matrisome-associated	ECM-affiliated Proteins
Q9BY76	ANGPTL4	ANGPTL4.3796.79	0.0070025	0.157028	0.344066	Matrisome-associated	Secreted Factors
P15941	MUC1	MUC1.9176.3	-0.0069396	0.157613	0.344066	Matrisome-associated	ECM-affiliated Proteins
Q14515	SPARCL1	SPARCL1.4467.49	0.0068889	0.157697	0.344066	Core matrisome	ECM Glycoproteins
Q9NRA1	PDGFC	PDGFC.13658.31	0.00698751	0.161289	0.350276	Matrisome-associated	Secreted Factors
O95841	ANGPTL1	ANGPTL1.11142.11	0.00696083	0.161485	0.350276	Matrisome-associated	Secreted Factors
Q9ULZ9	MMP17	MMP17.2838.53	0.00672673	0.162983	0.352498	Matrisome-associated	ECM Regulators
P04004	VTN	VTN.13125.45	-0.0069335	0.163834	0.353311	Core matrisome	ECM Glycoproteins
O75093	SLIT1	SLIT1.15634.139	-0.0069	0.167292	0.359485	Core matrisome	ECM Glycoproteins
O75462	CRLF1	CRLF1.14747.9	0.00687101	0.168089	0.359485	Matrisome-associated	Secreted Factors
P0C862	C1QTNF9	C1QTNF9.16605.2	-0.0068968	0.168146	0.359485	Matrisome-associated	ECM-affiliated Proteins
P29034	S100A2	S100A2.11969.5	-0.0068841	0.168889	0.360039	Matrisome-associated	Secreted Factors
O60258	FGF17	FGF17.3494.71	0.00678973	0.172586	0.366132	Matrisome-associated	Secreted Factors
P24821	TNC	TNC.6042.52	-0.006659	0.172772	0.366132	Core matrisome	ECM Glycoproteins
P48740	MASP1	MASP1.9125.23	0.00679661	0.173716	0.366132	Matrisome-associated	ECM Regulators
Q8TEU8	WFIKKN2	WFIKKN2.3235.50	0.00657501	0.17448	0.366132	Matrisome-associated	Secreted Factors
P49747	COMP	COMP.8043.153	0.00678844	0.174835	0.366132	Core matrisome	ECM Glycoproteins
Q9Y240	CLEC11A	CLEC11A.4500.50	-0.0067478	0.175183	0.366132	Matrisome-associated	ECM-affiliated Proteins
P49763	PGF	PGF.3078.1	0.00676564	0.175874	0.366132	Matrisome-associated	Secreted Factors
P80162	CXCL6	CXCL6.3495.15	-0.0067488	0.176496	0.366132	Matrisome-associated	Secreted Factors
P22735	TGM1	TGM1.11242.33	-0.0067327	0.176611	0.366132	Matrisome-associated	ECM Regulators
P23560	BDNF	BDNF.14047.78	-0.0064993	0.176668	0.366132	Matrisome-associated	Secreted Factors
P50995	ANXA11	ANXA11.17513.11	-0.0067131	0.177418	0.366664	Matrisome-associated	ECM-affiliated Proteins
P48304	REG1B	REG1B.16770.3	0.00670178	0.178115	0.367084	Matrisome-associated	ECM-affiliated Proteins
P00740	F9	F9.5307.12	0.00637771	0.180043	0.369057	Matrisome-associated	ECM Regulators
O43323	DHH	DHH.4389.2	-0.0066957	0.180064	0.369057	Matrisome-associated	Secreted Factors
P24821	TNC	TNC.7131.207	-0.0066326	0.181217	0.370399	Core matrisome	ECM Glycoproteins
O95972	BMP15	BMP15.11129.66	-0.0066242	0.182603	0.371439	Matrisome-associated	Secreted Factors
P13385	TDGF1	TDGF1.5810.25	0.0066383	0.182724	0.371439	Matrisome-associated	Secreted Factors
Q15063	POSTN	POSTN.3457.57	0.00634986	0.183726	0.371967	Core matrisome	ECM Glycoproteins
Q6UXX9	RSPO2	RSPO2.4566.24	0.00659349	0.184204	0.371967	Core matrisome	ECM Glycoproteins
P55083	MFAP4	MFAP4.5636.10	0.00657091	0.184483	0.371967	Core matrisome	ECM Glycoproteins
P01019	AGT	AGT.3484.60	-0.0064347	0.185902	0.373814	Matrisome-associated	ECM Regulators
P08476	INHBA	INHBA.19622.7	0.00636467	0.188993	0.379006	Matrisome-associated	Secreted Factors
P10720	PF4V1	PF4V1.5663.18	0.00651084	0.190953	0.381556	Matrisome-associated	Secreted Factors
Q96NZ8	WFIKKN1	WFIKKN1.3191.50	-0.0065373	0.191291	0.381556	Matrisome-associated	Secreted Factors
Q9HCY8	S100A14	S100A14.17828.3	0.00651392	0.19256	0.38201	Matrisome-associated	Secreted Factors
Q7Z4P5	GDF7	GDF7.16756.30	0.00649425	0.19262	0.38201	Matrisome-associated	Secreted Factors
Q9GZV9	FGF23	FGF23.3807.1	-0.0065121	0.193278	0.38201	Matrisome-associated	Secreted Factors
Q9UKF2	ADAM30	ADAM30.8520.8	0.00633556	0.193572	0.38201	Matrisome-associated	ECM Regulators
Q9Y251	HPSE	HPSE.5604.30	0.00639607	0.194235	0.382303	Matrisome-associated	ECM Regulators
P23142	FBLN1	FBLN1.6470.19	0.00623338	0.195273	0.383333	Core matrisome	ECM Glycoproteins
O43557	TNFSF14	TNFSF14.5988.49	-0.0063227	0.196035	0.383816	Matrisome-associated	Secreted Factors
Q9BXJ0	C1QTNF5	C1QTNF5.7810.20	-0.0062618	0.19792	0.386489	Matrisome-associated	ECM-affiliated Proteins
P04141	CSF2	CSF2.4697.59	-0.0063855	0.199565	0.388681	Matrisome-associated	Secreted Factors
O96014	WNT11	WNT11.6624.94	-0.0063678	0.202187	0.392761	Matrisome-associated	Secreted Factors
P01569	IFNA5	IFNA5.6210.100	0.0063685	0.203164	0.39363	Matrisome-associated	Secreted Factors
P08758	ANXA5	ANXA5.14158.17	0.00618586	0.21181	0.409315	Matrisome-associated	ECM-affiliated Proteins
P13500	CCL2	CCL2.2578.67	0.0061901	0.213904	0.412292	Matrisome-associated	Secreted Factors
Q99075	HBEGF	HBEGF.14094.29	0.00613035	0.216271	0.414916	Matrisome-associated	Secreted Factors
Q9H114	CSTL1	CSTL1.6368.9	0.00615709	0.216381	0.414916	Matrisome-associated	ECM Regulators
P09038	FGF2	FGF2.3025.50	-0.0061642	0.217204	0.415423	Matrisome-associated	Secreted Factors
P19823	ITIH2	ITIH2.9326.33	-0.0060375	0.21781	0.415514	Matrisome-associated	ECM Regulators
P15692	VEGFA	VEGFA.19437.61	0.00612171	0.219488	0.417644	Matrisome-associated	Secreted Factors
P35442	THBS2	THBS2.3339.33	0.00608261	0.22096	0.419374	Core matrisome	ECM Glycoproteins
P43026	GDF5	GDF5.2752.62	-0.0059929	0.222536	0.421145	Matrisome-associated	Secreted Factors
O95389	WISP3	WISP3.5927.4	-0.0060654	0.223391	0.421145	Core matrisome	ECM Glycoproteins
Q6UXB4	CLEC4G	CLEC4G.10781.19	-0.0059768	0.223592	0.421145	Matrisome-associated	ECM-affiliated Proteins
Q15485	FCN2	FCN2.13717.15	-0.0058052	0.224653	0.422075	Matrisome-associated	ECM-affiliated Proteins
Q05315	CLC	CLC.11094.104	-0.0060228	0.226915	0.425252	Matrisome-associated	ECM-affiliated Proteins
P05015	IFNA16	IFNA16.6421.52	-0.0060372	0.227755	0.425754	Matrisome-associated	Secreted Factors
Q9NQ76	MEPE	MEPE.3209.69	0.00602138	0.229381	0.427719	Core matrisome	ECM Glycoproteins
P01011	SERPINA3	SERPINA3.4153.11	0.00590936	0.23338	0.434087	Matrisome-associated	ECM Regulators
O60486	PLXNC1	PLXNC1.4564.2	-0.0058921	0.23525	0.435959	Matrisome-associated	ECM-affiliated Proteins
Q9UHI8	ADAMTS1	ADAMTS1.3174.2	0.00584172	0.236212	0.435959	Matrisome-associated	ECM Regulators
Q08830	FGL1	FGL1.5581.28	0.00578932	0.236847	0.435959	Core matrisome	ECM Glycoproteins
P01583	IL1A	IL1A.4851.25	0.00591287	0.237547	0.435959	Matrisome-associated	Secreted Factors
P40225	THPO	THPO.8059.1	0.0058893	0.237761	0.435959	Matrisome-associated	Secreted Factors
P22362	CCL1	CCL1.2770.51	0.00565755	0.238077	0.435959	Matrisome-associated	Secreted Factors
P05112	IL4	IL4.2906.55	-0.0057927	0.238489	0.435959	Matrisome-associated	Secreted Factors
P00740	F9	F9.4876.32	0.00557678	0.239341	0.436446	Matrisome-associated	ECM Regulators
P48745	NOV	NOV.2737.22	0.00576193	0.241603	0.439493	Core matrisome	ECM Glycoproteins
Q9BXN2	CLEC7A	CLEC7A.3603.60	-0.0058171	0.243736	0.441376	Matrisome-associated	ECM-affiliated Proteins
Q92478	CLEC2B	CLEC2B.7786.83	0.00583366	0.244274	0.441376	Matrisome-associated	ECM-affiliated Proteins
P61328	FGF12	FGF12.4392.54	-0.00581	0.244418	0.441376	Matrisome-associated	Secreted Factors
P10147	CCL3	CCL3.3040.59	0.00567537	0.246793	0.443749	Matrisome-associated	Secreted Factors
P10767	FGF6	FGF6.4130.71	0.00573158	0.247378	0.443749	Matrisome-associated	Secreted Factors
P24821	TNC	TNC.5675.6	-0.0057444	0.247521	0.443749	Core matrisome	ECM Glycoproteins
P02776	PF4	PF4.2697.7	-0.0057144	0.248244	0.443974	Matrisome-associated	Secreted Factors
P80511	S100A12	S100A12.5852.6	0.00568223	0.250916	0.447678	Matrisome-associated	Secreted Factors
Q9BWP8	COLEC11	COLEC11.4430.44	-0.0056325	0.254868	0.45364	Matrisome-associated	ECM-affiliated Proteins
P29279	CTGF	CTGF.2975.19	-0.0056336	0.260481	0.459318	Core matrisome	ECM Glycoproteins
Q96JP5	ZFP91	ZFP91.13651.54	0.00557853	0.260693	0.459318	Matrisome-associated	Secreted Factors
P0C7M8	CLEC2L	CLEC2L.8242.9	0.00562391	0.260732	0.459318	Matrisome-associated	ECM-affiliated Proteins
B2RUY7	VWC2L	VWC2L.7995.16	0.00555533	0.260881	0.459318	Matrisome-associated	Secreted Factors
O43915	FIGF	FIGF.14705.1	0.00555048	0.261319	0.459318	Matrisome-associated	Secreted Factors
P31949	S100A11	S100A11.14011.17	0.00555385	0.261762	0.459318	Matrisome-associated	Secreted Factors
P22792	CPN2	CPN2.6415.90	-0.0055531	0.265556	0.464808	Matrisome-associated	ECM Regulators
P47929	LGALS7	LGALS7.9196.8	0.00552082	0.26614	0.464808	Matrisome-associated	ECM-affiliated Proteins
P48023	FASLG	FASLG.3052.8	-0.0054745	0.269564	0.468585	Matrisome-associated	Secreted Factors
P51512	MMP16	MMP16.9719.145	-0.0055266	0.269626	0.468585	Matrisome-associated	ECM Regulators
Q9Y240	CLEC11A	CLEC11A.2966.65	-0.0054774	0.270192	0.468585	Matrisome-associated	ECM-affiliated Proteins
P08709	F7	F7.3184.25	0.00541852	0.271131	0.46912	Matrisome-associated	ECM Regulators
P01574	IFNB1	IFNB1.14127.240	0.00546468	0.273716	0.472493	Matrisome-associated	Secreted Factors
P01344	IGF2	IGF2.15295.81	-0.0052123	0.278146	0.478554	Matrisome-associated	Secreted Factors
Q9NZH6	IL37	IL37.2723.9	0.00524517	0.278514	0.478554	Matrisome-associated	Secreted Factors
P12644	BMP4	BMP4.6326.20	0.00520195	0.283121	0.48535	Matrisome-associated	Secreted Factors
P07355	ANXA2	ANXA2.4961.17	-0.0053306	0.284751	0.486187	Matrisome-associated	ECM-affiliated Proteins
P09919	CSF3	CSF3.4840.73	-0.0053444	0.284916	0.486187	Matrisome-associated	Secreted Factors
P29459, P29460	IL12A IL12B	IL12A.IL12B.10367.62	-0.0050764	0.289195	0.491627	Matrisome-associated	Secreted Factors
Q7Z5L3	C1QL2	C1QL2.15670.15	-0.0051478	0.28967	0.491627	Matrisome-associated	ECM-affiliated Proteins
Q9UIW2	PLXNA1	PLXNA1.9005.16	0.00526874	0.290087	0.491627	Matrisome-associated	ECM-affiliated Proteins
Q96S42	NODAL	NODAL.15692.300	0.00525925	0.291848	0.492864	Matrisome-associated	Secreted Factors
Q9H2U9	ADAM7	ADAM7.10753.31	-0.0052405	0.292141	0.492864	Matrisome-associated	ECM Regulators
Q8WU66	TSPEAR	TSPEAR.10546.2	-0.0052277	0.293827	0.494586	Core matrisome	ECM Glycoproteins
P19883	FST	FST.4132.27	0.00521093	0.295529	0.496328	Matrisome-associated	Secreted Factors
P01308	INS	INS.4883.56	0.00511722	0.297619	0.498714	Matrisome-associated	Secreted Factors
O76027	ANXA9	ANXA9.13588.11	0.00518602	0.300253	0.501997	Matrisome-associated	ECM-affiliated Proteins
P29460, Q9NPF7	IL12B IL23A	IL12B.IL23A.10365.132	0.00515409	0.30219	0.503971	Matrisome-associated	Secreted Factors
P02775	PPBP	PPBP.4544.4	-0.0051285	0.303526	0.503971	Matrisome-associated	Secreted Factors
P20809	IL11	IL11.4493.92	-0.0051014	0.303984	0.503971	Matrisome-associated	Secreted Factors
Q9H2E6	SEMA6A	SEMA6A.7945.10	-0.0051027	0.304234	0.503971	Matrisome-associated	ECM-affiliated Proteins
Q8WXI7	MUC16	MUC16.15565.102	0.00506309	0.304821	0.503971	Matrisome-associated	ECM-affiliated Proteins
Q13007	IL24	IL24.3321.2	0.00505768	0.308108	0.508275	Matrisome-associated	Secreted Factors
Q9H2X0	CHRD	CHRD.13438.115	0.00499574	0.310402	0.510845	Matrisome-associated	Secreted Factors
P22301	IL10	IL10.2773.50	0.00503872	0.311038	0.510845	Matrisome-associated	Secreted Factors
Q16552	IL17A	IL17A.9170.24	0.00498357	0.312509	0.511749	Matrisome-associated	Secreted Factors
P19875	CXCL2	CXCL2.3148.49	0.00504909	0.312964	0.511749	Matrisome-associated	Secreted Factors
P12645	BMP3	BMP3.16748.1	-0.0049731	0.315073	0.514067	Matrisome-associated	Secreted Factors
P51671	CCL11	CCL11.5301.7	0.00491952	0.31616	0.514711	Matrisome-associated	Secreted Factors
Q6ZMJ4	IL34	IL34.4556.10	0.00477199	0.318016	0.515599	Matrisome-associated	Secreted Factors
Q96DR8	MUCL1	MUCL1.10975.59	-0.0049333	0.318246	0.515599	Matrisome-associated	ECM-affiliated Proteins
Q14512	FGFBP1	FGFBP1.15494.11	-0.0049739	0.318784	0.515599	Matrisome-associated	Secreted Factors
Q13444	ADAM15	ADAM15.15455.40	-0.0049867	0.319838	0.516181	Matrisome-associated	ECM Regulators
Q2MKA7	RSPO1	RSPO1.6240.70	0.00485967	0.322659	0.519607	Core matrisome	ECM Glycoproteins
O00755	WNT7A	WNT7A.4889.82	0.00490842	0.323898	0.520476	Matrisome-associated	Secreted Factors
P32971	TNFSF8	TNFSF8.3421.54	-0.0048807	0.32757	0.525241	Matrisome-associated	Secreted Factors
P32881	IFNA8	IFNA8.6214.84	-0.004854	0.331239	0.529681	Matrisome-associated	Secreted Factors
Q86Z23	C1QL4	C1QL4.7132.55	-0.0048514	0.331762	0.529681	Matrisome-associated	ECM-affiliated Proteins
P01562	IFNA1	IFNA1.18389.11	-0.0047808	0.335922	0.533374	Matrisome-associated	Secreted Factors
Q9H013	ADAM19	ADAM19.8948.13	-0.0048125	0.336182	0.533374	Matrisome-associated	ECM Regulators
O95388	WISP1	WISP1.3057.55	-0.00481	0.337081	0.533374	Core matrisome	ECM Glycoproteins
Q86TH1	ADAMTSL2	ADAMTSL2.6379.62	0.00480588	0.337122	0.533374	Matrisome-associated	ECM Regulators
Q9NRJ3	CCL28	CCL28.2890.59	0.0047433	0.33766	0.533374	Matrisome-associated	Secreted Factors
P29460	IL12B	IL12B.13733.5	0.00461602	0.339975	0.535894	Matrisome-associated	Secreted Factors
Q6WN34	CHRDL2	CHRDL2.6086.15	0.00475284	0.340966	0.536319	Matrisome-associated	Secreted Factors
P02747	C1QC	C1QC.14100.63	-0.0047454	0.341879	0.53662	Matrisome-associated	ECM-affiliated Proteins
Q12836	ZP4	ZP4.7766.25	0.00472598	0.344493	0.539585	Core matrisome	ECM Glycoproteins
Q9UMR7	CLEC4A	CLEC4A.8853.2	0.00461068	0.353529	0.551498	Matrisome-associated	ECM-affiliated Proteins
Q9GZT9	EGLN1	EGLN1.9901.28	0.00453651	0.353581	0.551498	Matrisome-associated	ECM Regulators
P20849	COL9A1	COL9A1.15466.30	-0.0046114	0.35719	0.554105	Core matrisome	Collagens
P09603	CSF1	CSF1.3738.54	-0.0046101	0.357307	0.554105	Matrisome-associated	Secreted Factors
Q9UK05	GDF2	GDF2.4880.21	0.00442398	0.357487	0.554105	Matrisome-associated	Secreted Factors
O95715	CXCL14	CXCL14.5730.60	0.0045919	0.359331	0.555804	Matrisome-associated	Secreted Factors
P01011	SERPINA3	SERPINA3.2879.9	-0.0044154	0.366577	0.56472	Matrisome-associated	ECM Regulators
Q14393	GAS6	GAS6.15391.114	0.00444795	0.366613	0.56472	Core matrisome	ECM Glycoproteins
Q99731	CCL19	CCL19.4922.13	0.00451518	0.367788	0.56536	Matrisome-associated	Secreted Factors
P18075	BMP7	BMP7.2972.57	0.00445844	0.368864	0.565411	Matrisome-associated	Secreted Factors
P47992	XCL1	XCL1.4143.74	0.00447414	0.369341	0.565411	Matrisome-associated	Secreted Factors
Q6PCB0	VWA1	VWA1.6385.63	0.00447625	0.371139	0.566997	Core matrisome	ECM Glycoproteins
P00734	F2	F2.4157.2	-0.0042807	0.372991	0.568658	Matrisome-associated	ECM Regulators
Q9GZP0	PDGFD	PDGFD.9341.1	0.00420615	0.37396	0.56897	Matrisome-associated	Secreted Factors
Q8TC27	ADAM32	ADAM32.7827.20	0.00426977	0.378717	0.573893	Matrisome-associated	ECM Regulators
Q9HCT0	FGF22	FGF22.9513.9	-0.0044013	0.37935	0.573893	Matrisome-associated	Secreted Factors
Q99584	S100A13	S100A13.7223.60	0.0043509	0.37951	0.573893	Matrisome-associated	Secreted Factors
Q9Y2Y8	PRG3	PRG3.9015.1	-0.0043927	0.380975	0.574941	Core matrisome	Proteoglycans
P12429	ANXA3	ANXA3.17163.117	0.0043664	0.38225	0.575697	Matrisome-associated	ECM-affiliated Proteins
Q9UGM3	DMBT1	DMBT1.19212.4	0.0043325	0.386333	0.580194	Core matrisome	ECM Glycoproteins
P02775	PPBP	PPBP.17165.1	-0.0042762	0.387828	0.580194	Matrisome-associated	Secreted Factors
P09668	CTSH	CTSH.8465.52	0.00431424	0.387838	0.580194	Matrisome-associated	ECM Regulators
P51460	INSL3	INSL3.5723.4	-0.004075	0.388356	0.580194	Matrisome-associated	Secreted Factors
Q9UNI1	CELA1	CELA1.6107.3	-0.0042655	0.38936	0.580529	Matrisome-associated	ECM Regulators
P55075	FGF8	FGF8.19570.12	-0.004209	0.39087	0.581615	Matrisome-associated	Secreted Factors
P05231	IL6	IL6.4673.13	0.00423211	0.393049	0.583689	Matrisome-associated	Secreted Factors
Q8IUK5	PLXDC1	PLXDC1.9235.3	0.00408055	0.395086	0.585546	Matrisome-associated	ECM-affiliated Proteins
P21980	TGM2	TGM2.18934.50	-0.0041641	0.405683	0.600055	Matrisome-associated	ECM Regulators
P60568	IL2	IL2.3070.1	0.00407751	0.40717	0.601061	Matrisome-associated	Secreted Factors
P31371	FGF9	FGF9.19584.33	-0.0040388	0.412129	0.607176	Matrisome-associated	Secreted Factors
Q92838	EDA	EDA.2826.53	-0.0040025	0.413134	0.607453	Matrisome-associated	Secreted Factors
Q9UBH0	IL1F5	IL1F5.18375.28	0.00392162	0.415579	0.609843	Matrisome-associated	Secreted Factors
Q9UHA7	IL36A	IL36A.14150.7	-0.0040673	0.416604	0.610144	Matrisome-associated	Secreted Factors
Q9UHV8	LGALS13	LGALS13.19147.6	-0.0040344	0.418094	0.610918	Matrisome-associated	ECM-affiliated Proteins
Q5SZK8	FREM2	FREM2.7246.4	0.00398086	0.418774	0.610918	Matrisome-associated	ECM-affiliated Proteins
P0DML2 P0DML3	CSH1 CSH2	CSH1.CSH2.13103.125	-0.0040398	0.420153	0.61173	NA	NA
P01023	A2M	A2M.3708.62	0.00374245	0.421582	0.612611	Matrisome-associated	ECM Regulators
P06702	S100A9	S100A9.5339.49	0.00386773	0.424378	0.615472	Matrisome-associated	Secreted Factors
P55075	FGF8	FGF8.4394.71	-0.0039713	0.426087	0.61551	Matrisome-associated	Secreted Factors
Q15485	FCN2	FCN2.3313.21	-0.0039058	0.42799	0.61551	Matrisome-associated	ECM-affiliated Proteins
P34130	NTF4	NTF4.4146.58	0.00394923	0.428705	0.61551	Matrisome-associated	Secreted Factors
P35625	TIMP3	TIMP3.2480.58	-0.0039371	0.429512	0.61551	Matrisome-associated	ECM Regulators
P01127	PDGFB	PDGFB.4149.8	-0.0039393	0.430337	0.61551	Matrisome-associated	Secreted Factors
P48061	CXCL12	CXCL12.3516.60	0.00365131	0.430872	0.61551	Matrisome-associated	Secreted Factors
Q96KG7	MEGF10	MEGF10.11168.3	-0.0038944	0.431189	0.61551	Matrisome-associated	Secreted Factors
P45452	MMP13	MMP13.4925.54	-0.0039064	0.432159	0.61551	Matrisome-associated	ECM Regulators
P02751	FN1	FN1.4131.72	0.00389886	0.432517	0.61551	Core matrisome	ECM Glycoproteins
Q13444	ADAM15	ADAM15.9956.7	0.00386249	0.432918	0.61551	Matrisome-associated	ECM Regulators
Q6YHK3	CD109	CD109.3290.50	-0.0039244	0.433504	0.61551	Matrisome-associated	ECM Regulators
Q9BXS0	COL25A1	COL25A1.7006.4	-0.0038917	0.436867	0.619102	Core matrisome	Collagens
Q13361	MFAP5	MFAP5.6440.31	-0.0038091	0.43928	0.62134	Core matrisome	ECM Glycoproteins
P15941	MUC1	MUC1.10623.19	0.00379738	0.440412	0.621758	Matrisome-associated	ECM-affiliated Proteins
P43235	CTSK	CTSK.9443.137	0.00385498	0.441362	0.621919	Matrisome-associated	ECM Regulators
P12644	BMP4	BMP4.15667.39	0.00371929	0.446658	0.627929	Matrisome-associated	Secreted Factors
P16112	ACAN	ACAN.3280.49	0.003728	0.447404	0.627929	Core matrisome	Proteoglycans
P02751	FN1	FN1.3435.53	0.00372309	0.448159	0.627929	Core matrisome	ECM Glycoproteins
Q99542	MMP19	MMP19.6425.87	0.00372808	0.450983	0.630698	Matrisome-associated	ECM Regulators
O00626	CCL22	CCL22.3508.78	-0.0036622	0.452931	0.631505	Matrisome-associated	Secreted Factors
P08133	ANXA6	ANXA6.5335.73	-0.0037614	0.453258	0.631505	Matrisome-associated	ECM-affiliated Proteins
P40933	IL15	IL15.19568.17	-0.0037298	0.456585	0.634951	Matrisome-associated	Secreted Factors
O15232	MATN3	MATN3.19361.78	0.00348381	0.460492	0.638152	Core matrisome	ECM Glycoproteins
P05109, P06702	S100A8 S100A9	S100A8.S100A9.17145.1	0.00365693	0.460602	0.638152	Matrisome-associated	Secreted Factors
Q92838	EDA	EDA.14024.196	-0.0036865	0.461917	0.638784	Matrisome-associated	Secreted Factors
P25774	CTSS	CTSS.3181.50	0.00364686	0.464647	0.641368	Matrisome-associated	ECM Regulators
P53634	CTSC	CTSC.3178.5	0.00363692	0.465876	0.641873	Matrisome-associated	ECM Regulators
P15018	LIF	LIF.7790.21	-0.0034404	0.467939	0.642396	Matrisome-associated	Secreted Factors
O95393	BMP10	BMP10.3587.53	0.00363703	0.467982	0.642396	Matrisome-associated	Secreted Factors
Q13443	ADAM9	ADAM9.3795.6	-0.0036095	0.469489	0.64276	Matrisome-associated	ECM Regulators
P31151	S100A7	S100A7.7916.10	-0.0035095	0.469975	0.64276	Matrisome-associated	Secreted Factors
P11487	FGF3	FGF3.7894.155	-0.0034575	0.476199	0.649697	Matrisome-associated	Secreted Factors
P01042	KNG1	KNG1.7784.1	-0.0034624	0.476794	0.649697	Matrisome-associated	ECM Regulators
O15520	FGF10	FGF10.2441.2	-0.0033597	0.479059	0.651591	Matrisome-associated	Secreted Factors
P02675	FGB	FGB.18890.227	-0.003489	0.481729	0.654026	Core matrisome	ECM Glycoproteins
Q9BQ16	SPOCK3	SPOCK3.9906.21	0.0035063	0.482977	0.654527	Core matrisome	Proteoglycans
Q8NEV9 Q14213	IL27 EBI3	IL27.EBI3.2829.19	0.00347986	0.48448	0.65537	NA	NA
P33763	S100A5	S100A5.15303.63	-0.003452	0.485628	0.65573	Matrisome-associated	Secreted Factors
Q8WXI8	CLEC4D	CLEC4D.7752.31	0.00343448	0.488844	0.658877	Matrisome-associated	ECM-affiliated Proteins
P01374, Q06643	LTA LTB	LTA.LTB.3506.49	0.00342751	0.492846	0.66307	Matrisome-associated	Secreted Factors
P60903	S100A10	S100A10.15318.75	-0.0033715	0.495125	0.664934	Matrisome-associated	Secreted Factors
Q9H3T2	SEMA6C	SEMA6C.7202.107	0.00330705	0.501781	0.672657	Matrisome-associated	ECM-affiliated Proteins
O76096	CST7	CST7.3302.58	-0.0033081	0.503395	0.673607	Matrisome-associated	ECM Regulators
P22894	MMP8	MMP8.9172.69	0.00328859	0.507049	0.677279	Matrisome-associated	ECM Regulators
P49767	VEGFC	VEGFC.3132.1	0.00326467	0.50802	0.67736	Matrisome-associated	Secreted Factors
Q9Y275	TNFSF13B	TNFSF13B.3059.50	0.00325788	0.509185	0.677699	Matrisome-associated	Secreted Factors
Q9Y6Z7	COLEC10	COLEC10.6558.5	-0.0032289	0.51399	0.681475	Matrisome-associated	ECM-affiliated Proteins
Q5T4W7	ARTN	ARTN.2939.10	-0.0032703	0.514012	0.681475	Matrisome-associated	Secreted Factors
P09529	INHBB	INHBB.16746.12	0.00326701	0.514923	0.681475	Matrisome-associated	Secreted Factors
Q8NHW4	CCL4L1	CCL4L1.2781.63	0.00325235	0.515686	0.681475	Matrisome-associated	Secreted Factors
Q8N145	LGI3	LGI3.8003.57	-0.0032231	0.51795	0.683253	Core matrisome	ECM Glycoproteins
O43508	TNFSF12	TNFSF12.5939.42	0.00321526	0.518976	0.683395	Matrisome-associated	Secreted Factors
Q8TB73	NDNF	NDNF.6604.59	0.00320599	0.521834	0.685251	Core matrisome	ECM Glycoproteins
Q92854	SEMA4D	SEMA4D.5737.61	-0.0031942	0.522228	0.685251	Matrisome-associated	ECM-affiliated Proteins
Q6UX71	PLXDC2	PLXDC2.11342.59	0.0031278	0.529478	0.693541	Matrisome-associated	ECM-affiliated Proteins
P26927	MST1	MST1.4407.10	0.00304633	0.537594	0.702935	Matrisome-associated	Secreted Factors
P48061	CXCL12	CXCL12.9278.9	-0.0026945	0.540784	0.70533	Matrisome-associated	Secreted Factors
O60383	GDF9	GDF9.3067.67	-0.0030646	0.541322	0.70533	Matrisome-associated	Secreted Factors
O95841	ANGPTL1	ANGPTL1.9092.33	-0.0029916	0.549627	0.714899	Matrisome-associated	Secreted Factors
Q5QGZ9	CLEC12A	CLEC12A.11187.11	0.00297271	0.551638	0.716262	Matrisome-associated	ECM-affiliated Proteins
Q9UHF5	IL17B	IL17B.3499.77	0.00290382	0.555811	0.718844	Matrisome-associated	Secreted Factors
Q8WXG8	S100Z	S100Z.18928.10	-0.0029419	0.557439	0.718844	Matrisome-associated	Secreted Factors
O75339	CILP	CILP.5717.2	0.00284512	0.558181	0.718844	Core matrisome	ECM Glycoproteins
Q9UK55	SERPINA10	SERPINA10.13119.26	0.00289236	0.558262	0.718844	Matrisome-associated	ECM Regulators
Q6HA08	ASTL	ASTL.7993.23	-0.0028719	0.558457	0.718844	Matrisome-associated	ECM Regulators
P58215	LOXL3	LOXL3.15427.35	-0.0029062	0.560428	0.720135	Matrisome-associated	ECM Regulators
P13725	OSM	OSM.14063.17	0.00283215	0.56326	0.720711	Matrisome-associated	Secreted Factors
Q99935	PROL1	PROL1.6530.63	0.00285443	0.563273	0.720711	Matrisome-associated	ECM-affiliated Proteins
P08620	FGF4	FGF4.4123.60	0.0028798	0.563782	0.720711	Matrisome-associated	Secreted Factors
Q8IX30	SCUBE3	SCUBE3.16773.29	0.00286554	0.56613	0.722471	Matrisome-associated	Secreted Factors
P01563	IFNA2	IFNA2.3497.13	0.00284773	0.567532	0.72302	Matrisome-associated	Secreted Factors
P05546	SERPIND1	SERPIND1.3316.58	0.00268425	0.56901	0.723664	Matrisome-associated	ECM Regulators
P04083	ANXA1	ANXA1.4960.72	0.00281207	0.571036	0.725002	Matrisome-associated	ECM-affiliated Proteins
O00622	CYR61	CYR61.6264.9	-0.0028267	0.572287	0.725257	Core matrisome	ECM Glycoproteins
Q8IW75	SERPINA12	SERPINA12.6551.94	0.00274169	0.573187	0.725257	Matrisome-associated	ECM Regulators
P02745 P02746 P02747	C1QA C1QB C1QC	C1QA.C1QB.C1QC.2753.2	0.00279729	0.574862	0.726141	NA	NA
O75078	ADAM11	ADAM11.6586.19	-0.0027436	0.577453	0.727558	Matrisome-associated	ECM Regulators
Q9C0C4	SEMA4C	SEMA4C.7923.41	-0.002763	0.57794	0.727558	Matrisome-associated	ECM-affiliated Proteins
Q9UKF5	ADAM29	ADAM29.13549.15	0.0027621	0.582082	0.731536	Matrisome-associated	ECM Regulators
P05162	LGALS2	LGALS2.3033.57	0.00271329	0.585423	0.734493	Matrisome-associated	ECM-affiliated Proteins
P30740	SERPINB1	SERPINB1.10737.96	0.00269501	0.586853	0.734892	Matrisome-associated	ECM Regulators
Q8TAD2	IL17D	IL17D.4136.40	0.00271555	0.587716	0.734892	Matrisome-associated	Secreted Factors
Q9NZH8	IL36G	IL36G.9117.4	0.00270442	0.588723	0.734916	Matrisome-associated	Secreted Factors
Q9P0M4	IL17C	IL17C.9255.5	0.00264548	0.59727	0.744337	Matrisome-associated	Secreted Factors
O75077	ADAM23	ADAM23.7049.2	-0.0024525	0.602256	0.748891	Matrisome-associated	ECM Regulators
P07996	THBS1	THBS1.3474.19	-0.0025865	0.602938	0.748891	Core matrisome	ECM Glycoproteins
P12109	COL6A1	COL6A1.16828.8	-0.0025812	0.606233	0.751729	Core matrisome	Collagens
Q9Y5Q6	INSL5	INSL5.10462.14	-0.0025114	0.609586	0.754629	Matrisome-associated	Secreted Factors
Q9UBD3	XCL2	XCL2.15617.8	-0.0024301	0.617568	0.763241	Matrisome-associated	Secreted Factors
O75094	SLIT3	SLIT3.18931.40	0.00246784	0.619256	0.764057	Core matrisome	ECM Glycoproteins
P08861	CELA3B	CELA3B.6357.83	0.00246409	0.621606	0.765687	Matrisome-associated	ECM Regulators
O00214	LGALS8	LGALS8.4909.68	0.00241265	0.623391	0.766601	Matrisome-associated	ECM-affiliated Proteins
P04196	HRG	HRG.4996.66	-0.0024452	0.624409	0.766601	Matrisome-associated	ECM Regulators
P36955	SERPINF1	SERPINF1.9211.19	0.00234365	0.627982	0.769718	Matrisome-associated	ECM Regulators
O60938	KERA	KERA.10758.2	0.00239605	0.629545	0.770364	Core matrisome	Proteoglycans
Q96PD4	IL17F	IL17F.14026.24	-0.0023489	0.636372	0.77744	Matrisome-associated	Secreted Factors
O76093	FGF18	FGF18.2761.49	0.00223824	0.638428	0.778673	Matrisome-associated	Secreted Factors
Q9UBM4	OPTC	OPTC.15430.165	-0.0023166	0.640608	0.779821	Core matrisome	Proteoglycans
Q8N8U9	BMPER	BMPER.15368.3	0.00231091	0.641465	0.779821	Core matrisome	ECM Glycoproteins
P51512	MMP16	MMP16.5268.49	-0.0023052	0.644818	0.782618	Matrisome-associated	ECM Regulators
Q6UW15	REG3G	REG3G.15476.6	-0.0022263	0.647195	0.784223	Matrisome-associated	ECM-affiliated Proteins
Q8IUN9	CLEC10A	CLEC10A.10955.4	-0.0022732	0.648991	0.785121	Matrisome-associated	ECM-affiliated Proteins
P02818	BGLAP	BGLAP.11067.13	-0.0022278	0.655981	0.792289	Core matrisome	ECM Glycoproteins
P78556	CCL20	CCL20.2468.62	-0.0022013	0.658608	0.793609	Matrisome-associated	Secreted Factors
O60882	MMP20	MMP20.15419.15	-0.0022113	0.659464	0.793609	Matrisome-associated	ECM Regulators
Q9ULL4	PLXNB3	PLXNB3.16922.53	0.00220368	0.660513	0.793609	Matrisome-associated	ECM-affiliated Proteins
O00339	MATN2	MATN2.3325.2	-0.0020297	0.662114	0.793609	Core matrisome	ECM Glycoproteins
P08700	IL3	IL3.4717.55	-0.0021852	0.662407	0.793609	Matrisome-associated	Secreted Factors
P14543	NID1	NID1.3213.65	0.00208981	0.666812	0.797601	Core matrisome	ECM Glycoproteins
P07093	SERPINE2	SERPINE2.19154.41	-0.0020746	0.670905	0.801209	Matrisome-associated	ECM Regulators
O75326	SEMA7A	SEMA7A.7019.13	0.00208869	0.674979	0.804025	Matrisome-associated	ECM-affiliated Proteins
Q6UVW9	CLEC2A	CLEC2A.10953.14	-0.002095	0.675548	0.804025	Matrisome-associated	ECM-affiliated Proteins
O15204	ADAMDEC1	ADAMDEC1.9115.78	0.00206105	0.676865	0.804025	Matrisome-associated	ECM Regulators
Q9Y581	INSL6	INSL6.5754.76	0.0020707	0.67948	0.804025	Matrisome-associated	Secreted Factors
P08185	SERPINA6	SERPINA6.4785.30	0.00206796	0.67977	0.804025	Matrisome-associated	ECM Regulators
Q9H8L6	MMRN2	MMRN2.9723.105	-0.0020551	0.680632	0.804025	Core matrisome	ECM Glycoproteins
P98160	HSPG2	HSPG2.15626.223	-0.0020097	0.681676	0.804025	Core matrisome	Proteoglycans
P41273	TNFSF9	TNFSF9.2599.51	-0.0020414	0.681908	0.804025	Matrisome-associated	Secreted Factors
P23510	TNFSF4	TNFSF4.2839.2	0.00201999	0.687006	0.808754	Matrisome-associated	Secreted Factors
O75063	FAM20B	FAM20B.7198.197	0.00187873	0.688607	0.809358	Matrisome-associated	ECM Regulators
P49221	TGM4	TGM4.18933.4	0.00197759	0.693185	0.812329	Matrisome-associated	ECM Regulators
P29622	SERPINA4	SERPINA4.3449.58	-0.0019509	0.693318	0.812329	Matrisome-associated	ECM Regulators
O15041	SEMA3E	SEMA3E.5363.51	0.00193676	0.699452	0.818227	Matrisome-associated	ECM-affiliated Proteins
P09382	LGALS1	LGALS1.8046.9	-0.0019102	0.703459	0.820363	Matrisome-associated	ECM-affiliated Proteins
O15444	CCL25	CCL25.2705.5	-0.0018605	0.703483	0.820363	Matrisome-associated	Secreted Factors
P56975	NRG3	NRG3.10981.56	-0.0018529	0.712037	0.829038	Matrisome-associated	Secreted Factors
P48594	SERPINB4	SERPINB4.15444.45	-0.0018351	0.714722	0.830865	Matrisome-associated	ECM Regulators
Q9UKZ9	PCOLCE2	PCOLCE2.6081.52	0.00177952	0.716489	0.83088	Core matrisome	ECM Glycoproteins
O14944	EREG	EREG.4956.2	-0.0018172	0.716969	0.83088	Matrisome-associated	Secreted Factors
P02775	PPBP	PPBP.2790.54	-0.0017977	0.719004	0.831942	Matrisome-associated	Secreted Factors
Q16270	IGFBP7	IGFBP7.3320.49	0.00174885	0.720548	0.832434	Core matrisome	ECM Glycoproteins
Q86UW8	HAPLN4	HAPLN4.6455.52	0.00176484	0.723108	0.834097	Core matrisome	Proteoglycans
Q9NPR2	SEMA4B	SEMA4B.9805.51	-0.0017553	0.724263	0.834135	Matrisome-associated	ECM-affiliated Proteins
P11226	MBL2	MBL2.3000.66	0.00170132	0.726336	0.835151	Matrisome-associated	ECM-affiliated Proteins
Q9Y2I2	NTNG1	NTNG1.5637.81	0.00173964	0.72739	0.835151	Core matrisome	ECM Glycoproteins
Q9NZV1	CRIM1	CRIM1.15492.1	-0.0016983	0.729926	0.836772	Core matrisome	ECM Glycoproteins
P12110	COL6A2	COL6A2.16753.46	0.00171564	0.732116	0.837991	Core matrisome	Collagens
P13674	P4HA1	P4HA1.11645.9	-0.0016993	0.733983	0.838772	Matrisome-associated	ECM Regulators
P33764	S100A3	S100A3.15297.3	-0.0016907	0.735669	0.838772	Matrisome-associated	Secreted Factors
O00469	PLOD2	PLOD2.6923.1	-0.0016018	0.73618	0.838772	Matrisome-associated	ECM Regulators
P01584	IL1B	IL1B.3037.62	-0.0016485	0.739264	0.840998	Matrisome-associated	Secreted Factors
P78536	ADAM17	ADAM17.8882.1	-0.0016075	0.745694	0.846039	Matrisome-associated	ECM Regulators
P55107	GDF10	GDF10.16749.79	0.00159299	0.74597	0.846039	Matrisome-associated	Secreted Factors
P01241	GH1	GH1.8462.18	-0.0015765	0.751269	0.850752	Matrisome-associated	Secreted Factors
O43827	ANGPTL7	ANGPTL7.6371.50	-0.0015677	0.754873	0.853534	Matrisome-associated	Secreted Factors
O43557	TNFSF14	TNFSF14.5355.69	0.00151495	0.758953	0.856845	Matrisome-associated	Secreted Factors
Q12794	HYAL1	HYAL1.8309.12	0.00149465	0.762233	0.859225	Matrisome-associated	ECM Regulators
Q9GZP0	PDGFD	PDGFD.17140.57	-0.0014708	0.763371	0.859225	Matrisome-associated	Secreted Factors
O14625	CXCL11	CXCL11.3038.9	0.00149493	0.764822	0.859286	Matrisome-associated	Secreted Factors
P41159	LEP	LEP.8484.24	0.00109322	0.766259	0.859286	Matrisome-associated	Secreted Factors
P13232	IL7	IL7.4140.3	-0.0014825	0.76689	0.859286	Matrisome-associated	Secreted Factors
O14511	NRG2	NRG2.8060.7	0.00146703	0.769456	0.860866	Matrisome-associated	Secreted Factors
Q9Y5W5	WIF1	WIF1.16070.7	0.00139462	0.778429	0.869596	Matrisome-associated	Secreted Factors
P07585	DCN	DCN.2666.53	0.0013922	0.781252	0.871442	Core matrisome	Proteoglycans
Q96HF1	SFRP2	SFRP2.7751.121	0.00133189	0.783432	0.872565	Matrisome-associated	Secreted Factors
Q9GZM7	TINAGL1	TINAGL1.11192.168	-0.0012888	0.78461	0.872571	Core matrisome	ECM Glycoproteins
Q8WX77	IGFBPL1	IGFBPL1.7815.49	-0.0013519	0.785838	0.872632	Core matrisome	ECM Glycoproteins
O43854	EDIL3	EDIL3.9360.33	-0.0012401	0.789632	0.875538	Core matrisome	ECM Glycoproteins
Q8WWG1	NRG4	NRG4.14139.16	0.00129877	0.79425	0.879349	Matrisome-associated	Secreted Factors
O00292	LEFTY2	LEFTY2.15503.20	0.00127836	0.795913	0.87988	Matrisome-associated	Secreted Factors
P01375	TNF	TNF.5936.53	0.00125322	0.802331	0.885659	Matrisome-associated	Secreted Factors
Q14563	SEMA3A	SEMA3A.3222.11	-0.0012253	0.804162	0.886365	Matrisome-associated	ECM-affiliated Proteins
Q04756	HGFAC	HGFAC.3617.80	0.00114554	0.813844	0.894664	Matrisome-associated	Secreted Factors
Q9GZX6	IL22	IL22.2778.10	0.00115442	0.814096	0.894664	Matrisome-associated	Secreted Factors
Q9Y4D7	PLXND1	PLXND1.19561.216	0.00116396	0.815666	0.895067	Matrisome-associated	ECM-affiliated Proteins
P55075	FGF8	FGF8.2443.10	-0.0011399	0.8173	0.895539	Matrisome-associated	Secreted Factors
P01137	TGFB1	TGFB1.2333.72	-0.0011402	0.82014	0.897329	Matrisome-associated	Secreted Factors
P08833	IGFBP1	IGFBP1.2771.35	0.00102982	0.822833	0.898954	Core matrisome	ECM Glycoproteins
P78536	ADAM17	ADAM17.8959.61	-0.0010797	0.829763	0.905082	Matrisome-associated	ECM Regulators
P49257	LMAN1	LMAN1.15688.30	0.0010713	0.830875	0.905082	Matrisome-associated	ECM-affiliated Proteins
P35070	BTC	BTC.13088.397	-0.0009819	0.838066	0.910495	Matrisome-associated	Secreted Factors
Q8TE58	ADAMTS15	ADAMTS15.4533.76	0.00099205	0.839035	0.910495	Matrisome-associated	ECM Regulators
P39905	GDNF	GDNF.5822.22	0.00099331	0.839515	0.910495	Matrisome-associated	Secreted Factors
O00175	CCL24	CCL24.4128.27	-0.0009866	0.843174	0.911901	Matrisome-associated	Secreted Factors
Q9NYY1	IL20	IL20.4138.25	-0.0009871	0.843264	0.911901	Matrisome-associated	Secreted Factors
P08217	CELA2A	CELA2A.7140.1	0.00097071	0.844502	0.911915	Matrisome-associated	ECM Regulators
P35442	THBS2	THBS2.14111.15	0.00097175	0.84636	0.912597	Core matrisome	ECM Glycoproteins
Q08431	MFGE8	MFGE8.4455.89	-0.0009338	0.850604	0.915331	Core matrisome	ECM Glycoproteins
Q86WD7	SERPINA9	SERPINA9.7266.4	-0.0009265	0.852396	0.915331	Matrisome-associated	ECM Regulators
P43234	CTSO	CTSO.9264.11	0.00091201	0.85377	0.915331	Matrisome-associated	ECM Regulators
Q99435	NELL2	NELL2.6022.57	-0.000881	0.854876	0.915331	Core matrisome	ECM Glycoproteins
P13928	ANXA8	ANXA8.18290.6	-0.0008976	0.855459	0.915331	Matrisome-associated	ECM-affiliated Proteins
P01042	KNG1	KNG1.15343.337	-0.000891	0.856277	0.915331	Matrisome-associated	ECM Regulators
P08246	ELANE	ELANE.13671.40	-0.0008378	0.866235	0.924646	Matrisome-associated	ECM Regulators
Q9NZH7	IL36B	IL36B.14149.9	-0.0008055	0.872293	0.929779	Matrisome-associated	Secreted Factors
P22004	BMP6	BMP6.8459.10	-0.0007568	0.876793	0.930861	Matrisome-associated	Secreted Factors
Q14116	IL18	IL18.5661.15	0.00075446	0.879726	0.930861	Matrisome-associated	Secreted Factors
O75056	SDC3	SDC3.16612.28	0.00070612	0.880063	0.930861	Matrisome-associated	ECM-affiliated Proteins
P01570	IFNA14	IFNA14.7180.114	0.00075463	0.880166	0.930861	Matrisome-associated	Secreted Factors
Q9Y264	ANGPT4	ANGPT4.2500.2	-0.0007547	0.880212	0.930861	Matrisome-associated	Secreted Factors
A8K2U0	A2ML1	A2ML1.15482.12	-0.0007504	0.880815	0.930861	Matrisome-associated	ECM Regulators
O00602	FCN1	FCN1.15582.25	-0.0007346	0.883524	0.931974	Matrisome-associated	ECM-affiliated Proteins
Q9BXJ1	C1QTNF1	C1QTNF1.6304.8	0.00072451	0.885247	0.931974	Matrisome-associated	ECM-affiliated Proteins
P10915	HAPLN1	HAPLN1.3196.6	-0.0007206	0.885626	0.931974	Core matrisome	Proteoglycans
P34820	BMP8B	BMP8B.15668.19	-0.0006807	0.887342	0.932461	Matrisome-associated	Secreted Factors
P12111	COL6A3	COL6A3.10511.10	-0.0006732	0.892807	0.934839	Core matrisome	Collagens
O95428	PAPLN	PAPLN.11254.13	0.00066511	0.893058	0.934839	Core matrisome	ECM Glycoproteins
Q9NP95	FGF20	FGF20.2763.66	0.00065834	0.893375	0.934839	Matrisome-associated	Secreted Factors
O15460	P4HA2	P4HA2.11348.132	-0.0006577	0.895104	0.935333	Matrisome-associated	ECM Regulators
P05154	SERPINA5	SERPINA5.3389.7	-0.0006275	0.896889	0.935884	Matrisome-associated	ECM Regulators
Q15582	TGFBI	TGFBI.3283.21	-0.0005904	0.903131	0.940956	Core matrisome	ECM Glycoproteins
P23560	BDNF	BDNF.2421.7	-0.000595	0.904279	0.940956	Matrisome-associated	Secreted Factors
P01579	IFNG	IFNG.15346.31	0.00053934	0.912938	0.94864	Matrisome-associated	Secreted Factors
Q02297	NRG1	NRG1.9178.30	-0.0004929	0.921574	0.955334	Matrisome-associated	Secreted Factors
P55081	MFAP1	MFAP1.5606.24	0.0004885	0.921948	0.955334	Core matrisome	ECM Glycoproteins
P98066	TNFAIP6	TNFAIP6.5036.50	0.00046252	0.923261	0.955364	Core matrisome	ECM Glycoproteins
Q92752	TNR	TNR.11302.237	0.00046642	0.925912	0.956775	Core matrisome	ECM Glycoproteins
O14672	ADAM10	ADAM10.8654.13	-0.0004277	0.931948	0.958798	Matrisome-associated	ECM Regulators
Q9H293	IL25	IL25.4137.57	-0.0004183	0.932525	0.958798	Matrisome-associated	Secreted Factors
O14672	ADAM10	ADAM10.8405.108	-0.000424	0.932606	0.958798	Matrisome-associated	ECM Regulators
P27658	COL8A1	COL8A1.4807.13	-0.000422	0.933024	0.958798	Core matrisome	Collagens
P07355	ANXA2	ANXA2.13700.10	0.00036816	0.94025	0.963883	Matrisome-associated	ECM-affiliated Proteins
Q13753	LAMC2	LAMC2.9580.5	-0.0003722	0.940564	0.963883	Core matrisome	ECM Glycoproteins
P41221	WNT5A	WNT5A.13268.45	0.0003396	0.944199	0.966278	Matrisome-associated	Secreted Factors
P13501	CCL5	CCL5.5480.49	0.00031926	0.94792	0.968753	Matrisome-associated	Secreted Factors
P14780	MMP9	MMP9.2579.17	0.00031049	0.95013	0.968862	Matrisome-associated	ECM Regulators
Q8TCW7	ZPLD1	ZPLD1.5590.11	-0.0003091	0.950631	0.968862	Core matrisome	ECM Glycoproteins
P25815	S100P	S100P.9926.4	0.00025228	0.959515	0.976579	Matrisome-associated	Secreted Factors
P08476 P55103	INHBA INHBC	INHBA.INHBC.18814.21	0.00022776	0.962503	0.978282	NA	NA
Q86Y22	COL23A1	COL23A1.4543.65	0.00022376	0.9643	0.978345	Core matrisome	Collagens
P05113	IL5	IL5.11071.1	0.00021758	0.965196	0.978345	Matrisome-associated	Secreted Factors
O60542	PSPN	PSPN.2696.87	0.00019868	0.967129	0.978971	Matrisome-associated	Secreted Factors
P35225	IL13	IL13.3072.4	-0.0001626	0.974044	0.984219	Matrisome-associated	Secreted Factors
P05019	IGF1	IGF1.8406.17	0.0001566	0.974959	0.984219	Matrisome-associated	Secreted Factors
P05230	FGF1	FGF1.3486.58	0.00014169	0.977229	0.985174	Matrisome-associated	Secreted Factors
O43927	CXCL13	CXCL13.3487.32	-8.81e-05	0.985933	0.991841	Matrisome-associated	Secreted Factors
Q32P28	LEPRE1	LEPRE1.6273.58	8.39e-05	0.986509	0.991841	Matrisome-associated	ECM Regulators
O43184	ADAM12	ADAM12.4420.7	-7.57e-05	0.987971	0.99197	Matrisome-associated	ECM Regulators
P02452	COL1A1	COL1A1.13484.69	4.42e-05	0.992878	0.995555	Core matrisome	Collagens
Q96I82	KAZALD1	KAZALD1.7144.234	-3.03e-05	0.995073	0.996412	Matrisome-associated	ECM Regulators
P50452	SERPINB8	SERPINB8.19130.81	1.65e-05	0.997372	0.997372	Matrisome-associated	ECM Regulators

## Sheet: ST2.clusterEnrichment
ST2. Matrisome Protein enriched clusters in Arthur et al. (2021)
Clusters	ClusterSize	matrisomeOverlap	pval	qval
7	135	41	6.21e-07	1.17e-05
16	42	19	9.79e-07	1.17e-05
19	16	9	9.38e-05	0.00075036
20	41	15	0.00026306	0.00157837
23	5	4	0.0017328	0.00831746
13	209	44	0.00321846	0.0128739
17	68	18	0.00492132	0.0168731
14	44	12	0.0157143	0.047143
4	796	127	0.0569001	0.151734
24	9	3	0.121602	0.291845
10	150	26	0.148713	0.324464
2	658	99	0.239953	0.479906
18	52	9	0.305613	0.537675
21	8	2	0.313644	0.537675
22	22	4	0.375919	0.601471
6	107	15	0.550474	0.825711
1	424	35	0.999952	0.999987
3	585	68	0.971741	0.999987
5	144	15	0.924416	0.999987
8	898	103	0.994924	0.999987
9	15	1	0.897676	0.999987
11	238	26	0.94062	0.999987
12	450	36	0.999987	0.999987
15	168	13	0.996446	0.999987

## Sheet: ST3.clusterFunctions
ST3. Functional enrichment of matrisome enriched clusters in Arthur er al. (2021)
column_label	ID	Description	GeneRatio	BgRatio	pvalue	p.adjust	qvalue	geneID	Count	ONTOLOGY
Cluster_19	HALLMARK_APICAL_JUNCTION	HALLMARK_APICAL_JUNCTION	2 of 4	106 of 1796	0.0191479	0.047596	0.0167003	11096/4982	2	NA
Cluster_19	HALLMARK_EPITHELIAL_MESENCHYMAL_TRANSITION	HALLMARK_EPITHELIAL_MESENCHYMAL_TRANSITION	2 of 4	138 of 1796	0.0317306	0.047596	0.0167003	10272/4982	2	NA
Cluster_23	HALLMARK_KRAS_SIGNALING_UP	HALLMARK_KRAS_SIGNALING_UP	2 of 2	99 of 1796	0.00300947	0.00300947	NA	10418/6590	2	NA
Cluster_7	GO:0030198	extracellular matrix organization	14 of 119	155 of 4429	5.63e-05	0.0469474	0.0462984	COL28A1/LUM/SMOC1/FLRT2/PXDN/DDR2/FBLN5/CST3/TNFRSF1A/MMP7/TNFRSF1B/MMP12/DPT/NPNT	14	BP
Cluster_7	GO:0043062	extracellular structure organization	14 of 119	155 of 4429	5.63e-05	0.0469474	0.0462984	COL28A1/LUM/SMOC1/FLRT2/PXDN/DDR2/FBLN5/CST3/TNFRSF1A/MMP7/TNFRSF1B/MMP12/DPT/NPNT	14	BP
Cluster_7	GO:0045229	external encapsulating structure organization	14 of 119	157 of 4429	6.49e-05	0.0469474	0.0462984	COL28A1/LUM/SMOC1/FLRT2/PXDN/DDR2/FBLN5/CST3/TNFRSF1A/MMP7/TNFRSF1B/MMP12/DPT/NPNT	14	BP
Cluster_7	GO:0030312	external encapsulating structure	30 of 120	345 of 4567	2.08e-09	2.16e-07	2.16e-07	COL28A1/CHI3L1/FGFBP3/PCOLCE/LUM/SMOC1/FLRT2/LTBP4/PXDN/AMBP/CTHRC1/LEFTY2/FBLN5/TNC/MMP7/SFRP1/THBS4/MMP12/DPT/NPPA/SOD3/SEMA3B/NPNT/ASPN/TIMP4/PRG2/LRRC32/MXRA7/SPON2/EFEMP1	30	CC
Cluster_7	GO:0031012	extracellular matrix	30 of 120	345 of 4567	2.08e-09	2.16e-07	2.16e-07	COL28A1/CHI3L1/FGFBP3/PCOLCE/LUM/SMOC1/FLRT2/LTBP4/PXDN/AMBP/CTHRC1/LEFTY2/FBLN5/TNC/MMP7/SFRP1/THBS4/MMP12/DPT/NPPA/SOD3/SEMA3B/NPNT/ASPN/TIMP4/PRG2/LRRC32/MXRA7/SPON2/EFEMP1	30	CC
Cluster_7	GO:0062023	collagen-containing extracellular matrix	23 of 120	273 of 4567	4.05e-07	2.79e-05	2.79e-05	COL28A1/FGFBP3/PCOLCE/LUM/SMOC1/LTBP4/PXDN/AMBP/CTHRC1/LEFTY2/FBLN5/TNC/SFRP1/THBS4/DPT/NPPA/SOD3/SEMA3B/NPNT/ASPN/PRG2/MXRA7/EFEMP1	23	CC
Cluster_7	GO:0005201	extracellular matrix structural constituent	14 of 121	86 of 4472	4.65e-08	1.24e-05	1.13e-05	COL28A1/CHI3L1/PCOLCE/LUM/LTBP4/PXDN/CTHRC1/FBLN5/TNC/DPT/NPNT/ASPN/PRG2/EFEMP1	14	MF
Cluster_7	GO:0005198	structural molecule activity	17 of 121	197 of 4472	1.71e-05	0.00228183	0.00208706	COL28A1/CHI3L1/PCOLCE/TTN/LUM/LTBP4/PXDN/SEC13/CTHRC1/FBLN5/CRYBB1/TNC/DPT/NPNT/ASPN/PRG2/EFEMP1	17	MF
Cluster_7	GO:0030545	signaling receptor regulator activity	25 of 121	395 of 4472	3.8e-05	0.00338573	0.00309674	VEGFD/FLRT2/PXDN/LEFTY2/NPPB/CXCL16/CCL23/MICOS10-NBL1/TNFSF15/THBS4/DKK3/CXCL10/CCL13/PPY/STC1/SEMA6B/NPPA/GREM2/SEMA3B/EPO/THPO/SCGB3A1/CHGB/EFEMP1/PENK	25	MF
Cluster_7	GO:0048018	receptor ligand activity	23 of 121	371 of 4472	0.000113596	0.00714593	0.006536	VEGFD/FLRT2/LEFTY2/NPPB/CXCL16/CCL23/MICOS10-NBL1/TNFSF15/THBS4/CXCL10/CCL13/PPY/STC1/SEMA6B/NPPA/GREM2/SEMA3B/EPO/THPO/SCGB3A1/CHGB/EFEMP1/PENK	23	MF
Cluster_7	GO:0030546	signaling receptor activator activity	23 of 121	375 of 4472	0.000133819	0.00714593	0.006536	VEGFD/FLRT2/LEFTY2/NPPB/CXCL16/CCL23/MICOS10-NBL1/TNFSF15/THBS4/CXCL10/CCL13/PPY/STC1/SEMA6B/NPPA/GREM2/SEMA3B/EPO/THPO/SCGB3A1/CHGB/EFEMP1/PENK	23	MF
Cluster_7	GO:1901681	sulfur compound binding	14 of 121	172 of 4472	0.000189077	0.00841392	0.00769576	FGFBP3/PCOLCE/SMOC1/DBI/RRM2/CCL23/SFRP1/THBS4/CXCL10/GSTP1/GREM2/SOD3/PRG2/RSPO4	14	MF
Cluster_7	GO:0004867	serine-type endopeptidase inhibitor activity	8 of 121	67 of 4472	0.000390436	0.0148923	0.0136212	COL28A1/SPINK7/AMBP/TFPI/ITIH3/SPINK14/SERPINA11/WFDC1	8	MF
Cluster_7	GO:0008201	heparin binding	11 of 121	126 of 4472	0.000527022	0.0175894	0.016088	FGFBP3/PCOLCE/SMOC1/CCL23/SFRP1/THBS4/CXCL10/GREM2/SOD3/PRG2/RSPO4	11	MF
Cluster_7	GO:0004866	endopeptidase inhibitor activity	10 of 121	118 of 4472	0.00119743	0.0355238	0.0324917	COL28A1/SPINK7/AMBP/CST3/TFPI/TIMP4/ITIH3/SPINK14/SERPINA11/WFDC1	10	MF
Cluster_7	GO:0030414	peptidase inhibitor activity	10 of 121	121 of 4472	0.00145191	0.0366215	0.0334957	COL28A1/SPINK7/AMBP/CST3/TFPI/TIMP4/ITIH3/SPINK14/SERPINA11/WFDC1	10	MF
Cluster_7	GO:0061134	peptidase regulator activity	11 of 121	143 of 4472	0.00151858	0.0366215	0.0334957	COL28A1/SPINK7/PCOLCE/AMBP/CST3/TFPI/TIMP4/ITIH3/SPINK14/SERPINA11/WFDC1	11	MF
Cluster_7	GO:0005179	hormone activity	8 of 121	83 of 4472	0.00164591	0.0366215	0.0334957	NPPB/PPY/STC1/NPPA/EPO/THPO/CHGB/PENK	8	MF
Cluster_7	GO:0061135	endopeptidase regulator activity	10 of 121	125 of 4472	0.00185813	0.0381631	0.0349058	COL28A1/SPINK7/AMBP/CST3/TFPI/TIMP4/ITIH3/SPINK14/SERPINA11/WFDC1	10	MF
Cluster_7	GO:0005539	glycosaminoglycan binding	12 of 121	173 of 4472	0.00226535	0.0432035	0.0395159	FGFBP3/PCOLCE/SMOC1/LTBP4/CCL23/SFRP1/THBS4/CXCL10/GREM2/SOD3/PRG2/RSPO4	12	MF
Cluster_14	GO:0005802	trans-Golgi network	5 of 39	73 of 4567	0.000342688	0.0331231	0.0301605	ARFIP2/DPY30/IGF2R/ARL5B/CLTA	5	CC
Cluster_14	GO:0098791	Golgi apparatus subcompartment	6 of 39	117 of 4567	0.000406418	0.0331231	0.0301605	ARFIP2/DPY30/IGF2R/ARL5B/CLTA/SULF2	6	CC
Cluster_17	GO:0009897	external side of plasma membrane	11 of 61	222 of 4567	0.000135683	0.0221163	0.0219949	RAET1L/TNFRSF18/CNTFR/GFRA2/MICA/MBL2/CXCL12/TNF/CTSB/BTN2A1/LAG3	11	CC
Cluster_17	GO:0030312	external encapsulating structure	13 of 61	345 of 4567	0.000488334	0.0265328	0.0263871	ALPL/NID1/POSTN/CXCL12/ADIPOQ/SERPINA1/A2M/MMP2/PI3/MGP/LRRC15/CTSB/THBS3	13	CC
Cluster_17	GO:0031012	extracellular matrix	13 of 61	345 of 4567	0.000488334	0.0265328	0.0263871	ALPL/NID1/POSTN/CXCL12/ADIPOQ/SERPINA1/A2M/MMP2/PI3/MGP/LRRC15/CTSB/THBS3	13	CC
Cluster_17	GO:0062023	collagen-containing extracellular matrix	11 of 61	273 of 4567	0.000814713	0.0331996	0.0330173	NID1/POSTN/CXCL12/ADIPOQ/SERPINA1/A2M/MMP2/MGP/LRRC15/CTSB/THBS3	11	CC
Cluster_17	GO:0098552	side of membrane	11 of 61	293 of 4567	0.00145999	0.0475958	0.0473345	RAET1L/TNFRSF18/CNTFR/GFRA2/MICA/MBL2/CXCL12/TNF/CTSB/BTN2A1/LAG3	11	CC
Cluster_19	GO:0005788	endoplasmic reticulum lumen	4 of 13	191 of 4567	0.00157446	0.0141931	0.0103931	ADAMTSL1/COL18A1/ADAMTS5/FSTL3	4	CC
Cluster_19	GO:0030312	external encapsulating structure	5 of 13	345 of 4567	0.00185127	0.0141931	0.0103931	VWC2/CD248/COL18A1/ADAMTS5/TNFRSF11B	5	CC
Cluster_19	GO:0031012	extracellular matrix	5 of 13	345 of 4567	0.00185127	0.0141931	0.0103931	VWC2/CD248/COL18A1/ADAMTS5/TNFRSF11B	5	CC
Cluster_19	GO:0005604	basement membrane	2 of 13	47 of 4567	0.00752299	0.0432572	0.0316758	VWC2/COL18A1	2	CC
Cluster_20	GO:0050767	regulation of neurogenesis	10 of 38	155 of 4429	4.19e-07	0.000712512	0.000588003	ISLR2/EPHA4/SEMA4A/KIT/SPINT1/NOTCH1/ROBO2/NOG/PTPRD/AMIGO1	10	BP
Cluster_20	GO:0051962	positive regulation of nervous system development	9 of 38	134 of 4429	1.26e-06	0.000746938	0.000616413	ISLR2/EPHA4/SEMA4A/KIT/SPINT1/NOTCH1/ROBO2/PTPRD/AMIGO1	9	BP
Cluster_20	GO:0050769	positive regulation of neurogenesis	8 of 38	99 of 4429	1.32e-06	0.000746938	0.000616413	ISLR2/EPHA4/KIT/SPINT1/NOTCH1/ROBO2/PTPRD/AMIGO1	8	BP
Cluster_20	GO:0051960	regulation of nervous system development	10 of 38	203 of 4429	5.03e-06	0.00213635	0.00176303	ISLR2/EPHA4/SEMA4A/KIT/SPINT1/NOTCH1/ROBO2/NOG/PTPRD/AMIGO1	10	BP
Cluster_20	GO:0060485	mesenchyme development	8 of 38	133 of 4429	1.23e-05	0.00347262	0.00286579	COL1A1/EPHA4/SEMA4A/IGF1/NOTCH1/ROBO2/TNXB/NOG	8	BP
Cluster_20	GO:0008037	cell recognition	7 of 38	95 of 4429	1.23e-05	0.00347262	0.00286579	EPHA4/CCL21/CFP/ROBO2/NCAM2/PEAR1/AMIGO1	7	BP
Cluster_20	GO:0001837	epithelial to mesenchymal transition	6 of 38	67 of 4429	1.8e-05	0.00396106	0.00326888	COL1A1/EPHA4/IGF1/NOTCH1/TNXB/NOG	6	BP
Cluster_20	GO:0045597	positive regulation of cell differentiation	12 of 38	354 of 4429	2.27e-05	0.00396106	0.00326888	COL1A1/ISLR2/EPHA4/KIT/SPINT1/IGF1/BOC/NOTCH1/ROBO2/TNXB/PTPRD/AMIGO1	12	BP
Cluster_20	GO:0031346	positive regulation of cell projection organization	8 of 38	145 of 4429	2.31e-05	0.00396106	0.00326888	ISLR2/EPHA4/ENPP2/KIT/CCL21/ROBO2/PTPRD/AMIGO1	8	BP
Cluster_20	GO:0120036	plasma membrane bounded cell projection organization	14 of 38	485 of 4429	2.37e-05	0.00396106	0.00326888	ISLR2/EPHA4/ENPP2/SEMA4A/KIT/CCL21/BOC/NOTCH1/ROBO2/TNXB/NCAM2/NOG/PTPRD/AMIGO1	14	BP
Cluster_20	GO:0010717	regulation of epithelial to mesenchymal transition	5 of 38	43 of 4429	2.69e-05	0.00396106	0.00326888	COL1A1/EPHA4/NOTCH1/TNXB/NOG	5	BP
Cluster_20	GO:0030030	cell projection organization	14 of 38	492 of 4429	2.8e-05	0.00396106	0.00326888	ISLR2/EPHA4/ENPP2/SEMA4A/KIT/CCL21/BOC/NOTCH1/ROBO2/TNXB/NCAM2/NOG/PTPRD/AMIGO1	14	BP
Cluster_20	GO:0048762	mesenchymal cell differentiation	7 of 38	110 of 4429	3.22e-05	0.00420507	0.00347024	COL1A1/EPHA4/SEMA4A/IGF1/NOTCH1/TNXB/NOG	7	BP
Cluster_20	GO:0120039	plasma membrane bounded cell projection morphogenesis	10 of 38	260 of 4429	4.47e-05	0.00523001	0.00431608	ISLR2/EPHA4/ENPP2/SEMA4A/BOC/NOTCH1/ROBO2/NOG/PTPRD/AMIGO1	10	BP
Cluster_20	GO:0048858	cell projection morphogenesis	10 of 38	261 of 4429	4.62e-05	0.00523001	0.00431608	ISLR2/EPHA4/ENPP2/SEMA4A/BOC/NOTCH1/ROBO2/NOG/PTPRD/AMIGO1	10	BP
Cluster_20	GO:0061383	trabecula morphogenesis	4 of 38	25 of 4429	5.12e-05	0.00525925	0.00434021	COL1A1/CHAD/NOTCH1/NOG	4	BP
Cluster_20	GO:0032990	cell part morphogenesis	10 of 38	265 of 4429	5.26e-05	0.00525925	0.00434021	ISLR2/EPHA4/ENPP2/SEMA4A/BOC/NOTCH1/ROBO2/NOG/PTPRD/AMIGO1	10	BP
Cluster_20	GO:0061564	axon development	9 of 38	219 of 4429	6.96e-05	0.00656726	0.00541965	ISLR2/EPHA4/SEMA4A/BOC/NOTCH1/ROBO2/NCAM2/NOG/AMIGO1	9	BP
Cluster_20	GO:0008038	neuron recognition	4 of 38	29 of 4429	9.39e-05	0.00795168	0.00656215	EPHA4/ROBO2/NCAM2/AMIGO1	4	BP
Cluster_20	GO:0000902	cell morphogenesis	11 of 38	346 of 4429	9.91e-05	0.00795168	0.00656215	ISLR2/EPHA4/ENPP2/SEMA4A/KIT/BOC/NOTCH1/ROBO2/NOG/PTPRD/AMIGO1	11	BP
Cluster_20	GO:0048667	cell morphogenesis involved in neuron differentiation	9 of 38	230 of 4429	0.000101946	0.00795168	0.00656215	ISLR2/EPHA4/SEMA4A/BOC/NOTCH1/ROBO2/NOG/PTPRD/AMIGO1	9	BP
Cluster_20	GO:0060284	regulation of cell development	11 of 38	349 of 4429	0.000107158	0.00795168	0.00656215	ISLR2/EPHA4/SEMA4A/KIT/SPINT1/IGF1/NOTCH1/ROBO2/NOG/PTPRD/AMIGO1	11	BP
Cluster_20	GO:0030199	collagen fibril organization	4 of 38	30 of 4429	0.000107645	0.00795168	0.00656215	COL1A1/COL11A2/COL2A1/TNXB	4	BP
Cluster_20	GO:0007605	sensory perception of sound	4 of 38	31 of 4429	0.000122834	0.00869562	0.00717609	COL1A1/COL11A2/COL2A1/KIT	4	BP
Cluster_20	GO:0045685	regulation of glial cell differentiation	4 of 38	32 of 4429	0.000139521	0.00933708	0.00770546	EPHA4/SPINT1/NOTCH1/NOG	4	BP
Cluster_20	GO:0010720	positive regulation of cell development	8 of 38	187 of 4429	0.000142887	0.00933708	0.00770546	ISLR2/EPHA4/KIT/SPINT1/NOTCH1/ROBO2/PTPRD/AMIGO1	8	BP
Cluster_20	GO:0003272	endocardial cushion formation	3 of 38	13 of 4429	0.000157117	0.00988672	0.00815905	NOTCH1/ROBO2/NOG	3	BP
Cluster_20	GO:0032989	cellular component morphogenesis	10 of 38	304 of 4429	0.000167916	0.0101889	0.00840841	ISLR2/EPHA4/ENPP2/SEMA4A/BOC/NOTCH1/ROBO2/NOG/PTPRD/AMIGO1	10	BP
Cluster_20	GO:0120035	regulation of plasma membrane bounded cell projection organization	9 of 38	249 of 4429	0.000187709	0.0102754	0.00847981	ISLR2/EPHA4/ENPP2/SEMA4A/KIT/CCL21/ROBO2/PTPRD/AMIGO1	9	BP
Cluster_20	GO:0000904	cell morphogenesis involved in differentiation	9 of 38	250 of 4429	0.00019353	0.0102754	0.00847981	ISLR2/EPHA4/SEMA4A/BOC/NOTCH1/ROBO2/NOG/PTPRD/AMIGO1	9	BP
Cluster_20	GO:0007413	axonal fasciculation	3 of 38	14 of 4429	0.000198783	0.0102754	0.00847981	EPHA4/NCAM2/AMIGO1	3	BP
Cluster_20	GO:0106030	neuron projection fasciculation	3 of 38	14 of 4429	0.000198783	0.0102754	0.00847981	EPHA4/NCAM2/AMIGO1	3	BP
Cluster_20	GO:0007409	axonogenesis	8 of 38	197 of 4429	0.000205365	0.0102754	0.00847981	ISLR2/EPHA4/SEMA4A/BOC/NOTCH1/ROBO2/NOG/AMIGO1	8	BP
Cluster_20	GO:0031344	regulation of cell projection organization	9 of 38	252 of 4429	0.000205629	0.0102754	0.00847981	ISLR2/EPHA4/ENPP2/SEMA4A/KIT/CCL21/ROBO2/PTPRD/AMIGO1	9	BP
Cluster_20	GO:0048812	neuron projection morphogenesis	9 of 38	255 of 4429	0.000224962	0.0109203	0.009012	ISLR2/EPHA4/SEMA4A/BOC/NOTCH1/ROBO2/NOG/PTPRD/AMIGO1	9	BP
Cluster_20	GO:0030198	extracellular matrix organization	7 of 38	155 of 4429	0.000284018	0.0130418	0.0107628	COL1A1/COL11A2/COL2A1/SPINT1/NOTCH1/TNXB/MATN4	7	BP
Cluster_20	GO:0043062	extracellular structure organization	7 of 38	155 of 4429	0.000284018	0.0130418	0.0107628	COL1A1/COL11A2/COL2A1/SPINT1/NOTCH1/TNXB/MATN4	7	BP
Cluster_20	GO:0045229	external encapsulating structure organization	7 of 38	157 of 4429	0.00030738	0.0137431	0.0113415	COL1A1/COL11A2/COL2A1/SPINT1/NOTCH1/TNXB/MATN4	7	BP
Cluster_20	GO:0050954	sensory perception of mechanical stimulus	4 of 38	40 of 4429	0.000337557	0.0147054	0.0121357	COL1A1/COL11A2/COL2A1/KIT	4	BP
Cluster_20	GO:0031175	neuron projection development	11 of 38	400 of 4429	0.000361742	0.0151171	0.0124754	ISLR2/EPHA4/SEMA4A/BOC/NOTCH1/ROBO2/TNXB/NCAM2/NOG/PTPRD/AMIGO1	11	BP
Cluster_20	GO:0048710	regulation of astrocyte differentiation	3 of 38	17 of 4429	0.000364803	0.0151171	0.0124754	EPHA4/NOTCH1/NOG	3	BP
Cluster_20	GO:0040012	regulation of locomotion	12 of 38	475 of 4429	0.00039943	0.0161579	0.0133344	COL1A1/EPHA4/ENPP2/SEMA4A/KIT/CCL21/IGF1/NOTCH1/ROBO2/IL27RA/TNXB/NOG	12	BP
Cluster_20	GO:0060412	ventricular septum morphogenesis	3 of 38	18 of 4429	0.000435175	0.0171945	0.0141898	NOTCH1/ROBO2/NOG	3	BP
Cluster_20	GO:0040013	negative regulation of locomotion	7 of 38	168 of 4429	0.000465199	0.017963	0.0148241	EPHA4/SEMA4A/CCL21/NOTCH1/ROBO2/IL27RA/NOG	7	BP
Cluster_20	GO:0003203	endocardial cushion morphogenesis	3 of 38	19 of 4429	0.000513716	0.0181341	0.0149652	NOTCH1/ROBO2/NOG	3	BP
Cluster_20	GO:0045747	positive regulation of Notch signaling pathway	3 of 38	19 of 4429	0.000513716	0.0181341	0.0149652	KIT/NOTCH1/ROBO2	3	BP
Cluster_20	GO:0007411	axon guidance	6 of 38	122 of 4429	0.000517775	0.0181341	0.0149652	EPHA4/SEMA4A/BOC/NOTCH1/ROBO2/NOG	6	BP
Cluster_20	GO:0097485	neuron projection guidance	6 of 38	122 of 4429	0.000517775	0.0181341	0.0149652	EPHA4/SEMA4A/BOC/NOTCH1/ROBO2/NOG	6	BP
Cluster_20	GO:0050770	regulation of axonogenesis	5 of 38	80 of 4429	0.000533421	0.0181341	0.0149652	ISLR2/EPHA4/SEMA4A/ROBO2/AMIGO1	5	BP
Cluster_20	GO:0098727	maintenance of cell number	4 of 38	45 of 4429	0.000533669	0.0181341	0.0149652	KIT/IGF1/NOTCH1/NOG	4	BP
Cluster_20	GO:0031214	biomineral tissue development	5 of 38	81 of 4429	0.00056498	0.0188216	0.0155326	COL1A1/KL/IGF1/NOTCH1/CLEC3B	5	BP
Cluster_20	GO:0022604	regulation of cell morphogenesis	5 of 38	82 of 4429	0.000597927	0.0195361	0.0161222	EPHA4/ENPP2/SEMA4A/KIT/PTPRD	5	BP
Cluster_20	GO:0030182	neuron differentiation	12 of 38	500 of 4429	0.000642032	0.0205814	0.0169849	ISLR2/EPHA4/SEMA4A/MDGA2/BOC/NOTCH1/ROBO2/TNXB/NCAM2/NOG/PTPRD/AMIGO1	12	BP
Cluster_20	GO:0048666	neuron development	11 of 38	431 of 4429	0.000689522	0.0216944	0.0179034	ISLR2/EPHA4/SEMA4A/BOC/NOTCH1/ROBO2/TNXB/NCAM2/NOG/PTPRD/AMIGO1	11	BP
Cluster_20	GO:0022603	regulation of anatomical structure morphogenesis	10 of 38	364 of 4429	0.000724552	0.0218048	0.0179945	ISLR2/EPHA4/ENPP2/SEMA4A/KIT/NOTCH1/ROBO2/NOG/PTPRD/AMIGO1	10	BP
Cluster_20	GO:0007600	sensory perception	6 of 38	130 of 4429	0.000726564	0.0218048	0.0179945	COL1A1/COL11A2/COL2A1/KIT/LPO/NCAM2	6	BP
Cluster_20	GO:0051130	positive regulation of cellular component organization	11 of 38	434 of 4429	0.000731532	0.0218048	0.0179945	ISLR2/EPHA4/ENPP2/SEMA4A/KIT/CCL21/IGF1/ROBO2/TNXB/PTPRD/AMIGO1	11	BP
Cluster_20	GO:0030334	regulation of cell migration	11 of 38	439 of 4429	0.000806338	0.0236202	0.0194926	COL1A1/EPHA4/ENPP2/SEMA4A/KIT/CCL21/IGF1/NOTCH1/IL27RA/TNXB/NOG	11	BP
Cluster_20	GO:0098609	cell-cell adhesion	11 of 38	453 of 4429	0.00105083	0.0302537	0.0249669	KIT/CCL21/IGF1/BOC/NOTCH1/ROBO2/TNXB/NCAM2/PEAR1/PTPRD/AMIGO1	11	BP
Cluster_20	GO:0001503	ossification	7 of 38	193 of 4429	0.0010684	0.0302537	0.0249669	COL1A1/KL/COL2A1/IGF1/NOTCH1/CLEC3B/NOG	7	BP
Cluster_20	GO:2000145	regulation of cell motility	11 of 38	458 of 4429	0.00115197	0.0320852	0.0264784	COL1A1/EPHA4/ENPP2/SEMA4A/KIT/CCL21/IGF1/NOTCH1/IL27RA/TNXB/NOG	11	BP
Cluster_20	GO:0072073	kidney epithelium development	4 of 38	57 of 4429	0.00131431	0.0356631	0.0294311	EPHA4/NOTCH1/ROBO2/NOG	4	BP
Cluster_20	GO:0072132	mesenchyme morphogenesis	3 of 38	26 of 4429	0.00132241	0.0356631	0.0294311	NOTCH1/ROBO2/NOG	3	BP
Cluster_20	GO:0060348	bone development	5 of 38	99 of 4429	0.00140971	0.0374233	0.0308837	COL1A1/CHAD/COL2A1/KIT/IGF1	5	BP
Cluster_20	GO:0003197	endocardial cushion development	3 of 38	27 of 4429	0.00147893	0.0380713	0.0314185	NOTCH1/ROBO2/NOG	3	BP
Cluster_20	GO:0055021	regulation of cardiac muscle tissue growth	3 of 38	27 of 4429	0.00147893	0.0380713	0.0314185	IGF1/NOTCH1/NOG	3	BP
Cluster_20	GO:0003281	ventricular septum development	3 of 38	28 of 4429	0.00164664	0.0411417	0.0339523	NOTCH1/ROBO2/NOG	3	BP
Cluster_20	GO:0060420	regulation of heart growth	3 of 38	28 of 4429	0.00164664	0.0411417	0.0339523	IGF1/NOTCH1/NOG	3	BP
Cluster_20	GO:0006935	chemotaxis	9 of 38	338 of 4429	0.00176576	0.0428574	0.0353682	EPHA4/ENPP2/SEMA4A/KIT/CCL21/BOC/NOTCH1/ROBO2/NOG	9	BP
Cluster_20	GO:0042330	taxis	9 of 38	338 of 4429	0.00176576	0.0428574	0.0353682	EPHA4/ENPP2/SEMA4A/KIT/CCL21/BOC/NOTCH1/ROBO2/NOG	9	BP
Cluster_20	GO:0010718	positive regulation of epithelial to mesenchymal transition	3 of 38	29 of 4429	0.0018258	0.0436906	0.0360558	COL1A1/NOTCH1/TNXB	3	BP
Cluster_20	GO:0007259	receptor signaling pathway via JAK-STAT	5 of 38	106 of 4429	0.00191212	0.0451206	0.0372359	KIT/IGF1/IL22RA2/NOTCH1/PTPRD	5	BP
Cluster_20	GO:0030335	positive regulation of cell migration	8 of 38	277 of 4429	0.00199091	0.0456851	0.0377018	COL1A1/EPHA4/ENPP2/SEMA4A/KIT/CCL21/IGF1/NOTCH1	8	BP
Cluster_20	GO:0007416	synapse assembly	5 of 38	107 of 4429	0.00199338	0.0456851	0.0377018	SEMA4A/ROBO2/CBLN4/PTPRD/AMIGO1	5	BP
Cluster_20	GO:0021510	spinal cord development	3 of 38	30 of 4429	0.00201671	0.0456851	0.0377018	MDGA2/NOTCH1/NOG	3	BP
Cluster_20	GO:0001501	skeletal system development	7 of 38	217 of 4429	0.00211421	0.0472637	0.0390045	COL1A1/COL11A2/CHAD/COL2A1/KIT/IGF1/NOG	7	BP
Cluster_20	GO:0097696	receptor signaling pathway via STAT	5 of 38	109 of 4429	0.0021635	0.0477374	0.0393954	KIT/IGF1/IL22RA2/NOTCH1/PTPRD	5	BP
Cluster_20	GO:0062023	collagen-containing extracellular matrix	9 of 39	273 of 4567	0.000369167	0.0174945	0.0171115	COL1A1/COL11A2/COL2A1/CFP/CBLN4/TNXB/CLEC3B/MATN4/EMILIN3	9	CC
Cluster_20	GO:0030312	external encapsulating structure	10 of 39	345 of 4567	0.000464455	0.0174945	0.0171115	COL1A1/COL11A2/CHAD/COL2A1/CFP/CBLN4/TNXB/CLEC3B/MATN4/EMILIN3	10	CC
Cluster_20	GO:0031012	extracellular matrix	10 of 39	345 of 4567	0.000464455	0.0174945	0.0171115	COL1A1/COL11A2/CHAD/COL2A1/CFP/CBLN4/TNXB/CLEC3B/MATN4/EMILIN3	10	CC
Cluster_20	GO:0030020	extracellular matrix structural constituent conferring tensile strength	3 of 36	17 of 4472	0.000301593	0.0333784	0.0325218	COL1A1/COL11A2/COL2A1	3	MF
Cluster_20	GO:0005201	extracellular matrix structural constituent	5 of 36	86 of 4472	0.000551708	0.0333784	0.0325218	COL1A1/COL11A2/COL2A1/TNXB/EMILIN3	5	MF
Cluster_23	GO:0062023	collagen-containing extracellular matrix	3 of 5	273 of 4567	0.00193078	0.0165099	0.0120315	CCDC80/SPON1/SLPI	3	CC
Cluster_23	GO:0030312	external encapsulating structure	3 of 5	345 of 4567	0.00380997	0.0165099	0.0120315	CCDC80/SPON1/SLPI	3	CC
Cluster_23	GO:0031012	extracellular matrix	3 of 5	345 of 4567	0.00380997	0.0165099	0.0120315	CCDC80/SPON1/SLPI	3	CC
Cluster_20	hsa04512	ECM-receptor interaction	4 of 27	41 of 2653	0.00066676	0.0466732	0.0435149	1277/1101/1280/7148	4	NA
Cluster_23	hsa04310	Wnt signaling pathway	1 of 1	71 of 2653	0.0267622	0.0267622	NA	284654	1	NA
Cluster_19	WP2877	Vitamin D receptor pathway	2 of 3	83 of 2658	0.00283234	0.0339881	0.00596283	11096/4982	2	NA
Cluster_19	WP12	Osteoclast signaling	1 of 3	10 of 2658	0.0112485	0.037106	0.00650983	4982	1	NA
Cluster_19	WP322	Osteoblast signaling	1 of 3	11 of 2658	0.0123687	0.037106	0.00650983	4982	1	NA
Cluster_19	WP727	Monoamine transport	1 of 3	11 of 2658	0.0123687	0.037106	0.00650983	4982	1	NA
Cluster_19	WP4786	Type I collagen synthesis in the context of osteogenesis imperfecta	1 of 3	16 of 2658	0.0179569	0.0430966	0.00756081	4982	1	NA
Cluster_19	WP4879	Overlap between signal transduction pathways contributing to LMNA laminopathies	1 of 3	21 of 2658	0.023524	0.0470481	0.00825405	4982	1	NA
Cluster_20	WP2406	Cardiac progenitor differentiation	4 of 22	29 of 2658	7.31e-05	0.00716086	0.00623018	3815/3479/4851/9241	4	NA
Cluster_20	WP3932	Focal adhesion PI3K Akt mTOR signaling pathway	7 of 22	158 of 2658	0.000183526	0.00899275	0.00782398	1277/1302/1101/1280/3815/3479/7148	7	NA
Cluster_20	WP2848	Pluripotent stem cell differentiation pathway	4 of 22	42 of 2658	0.000320783	0.0104789	0.009117	3815/3479/4851/9241	4	NA
Cluster_20	WP306	Focal adhesion	5 of 22	111 of 2658	0.00172883	0.0423564	0.0368515	1277/1101/1280/3479/7148	5	NA
Cluster_23	WP4842	Mammalian disorder of sexual development	1 of 1	12 of 2658	0.00451467	0.00902934	NA	284654	1	NA
Cluster_23	WP5236	Markers of kidney cell lineage	1 of 1	29 of 2658	0.0109105	0.0109105	NA	284654	1	NA
Cluster_19	R-HSA-5083635	Defective B3GALTL causes PpS	2 of 6	18 of 3346	0.000404895	0.00506118	0.00213102	ADAMTSL1/ADAMTS5	2	NA
Cluster_19	R-HSA-5173214	O-glycosylation of TSR domain-containing proteins	2 of 6	18 of 3346	0.000404895	0.00506118	0.00213102	ADAMTSL1/ADAMTS5	2	NA
Cluster_19	R-HSA-3906995	Diseases associated with O-glycosylation of proteins	2 of 6	29 of 3346	0.00106502	0.00887512	0.00373689	ADAMTSL1/ADAMTS5	2	NA
Cluster_19	R-HSA-5173105	O-linked glycosylation	2 of 6	48 of 3346	0.00291425	0.018214	0.00766907	ADAMTSL1/ADAMTS5	2	NA
Cluster_19	R-HSA-3781865	Diseases of glycosylation	2 of 6	66 of 3346	0.00546218	0.0273109	0.0114993	ADAMTSL1/ADAMTS5	2	NA
Cluster_19	R-HSA-1474228	Degradation of the extracellular matrix	2 of 6	80 of 3346	0.0079567	0.0331529	0.0139591	COL18A1/ADAMTS5	2	NA
Cluster_19	R-HSA-5668914	Diseases of metabolism	2 of 6	106 of 3346	0.0137215	0.0490054	0.0206339	ADAMTSL1/ADAMTS5	2	NA
Cluster_20	R-HSA-3000178	ECM proteoglycans	5 of 31	43 of 3346	3.66e-05	0.00567996	0.00489884	COL1A1/COL2A1/NCAN/TNXB/MATN4	5	NA
Cluster_20	R-HSA-8874081	MET activates PTK2 signaling	3 of 31	12 of 3346	0.000149797	0.0116093	0.0100127	COL1A1/COL11A2/COL2A1	3	NA
Cluster_20	R-HSA-8875878	MET promotes cell motility	3 of 31	17 of 3346	0.000448677	0.0165862	0.0143053	COL1A1/COL11A2/COL2A1	3	NA
Cluster_20	R-HSA-6806834	Signaling by MET	4 of 31	42 of 3346	0.000528092	0.0165862	0.0143053	COL1A1/COL11A2/COL2A1/SPINT1	4	NA
Cluster_20	R-HSA-8948216	Collagen chain trimerization	3 of 31	18 of 3346	0.000535039	0.0165862	0.0143053	COL1A1/COL11A2/COL2A1	3	NA
Cluster_20	R-HSA-1474244	Extracellular matrix organization	7 of 31	178 of 3346	0.00094872	0.0245086	0.0211381	COL1A1/COL11A2/COL2A1/NCAN/TNXB/MATN4/EMILIN3	7	NA
Cluster_20	R-HSA-2022090	Assembly of collagen fibrils and other multimeric structures	3 of 31	28 of 3346	0.00201732	0.0385092	0.0332134	COL1A1/COL11A2/COL2A1	3	NA
Cluster_20	R-HSA-3000171	Non-integrin membrane-ECM interactions	3 of 31	29 of 3346	0.00223602	0.0385092	0.0332134	COL1A1/COL11A2/COL2A1	3	NA
Cluster_20	R-HSA-3906995	Diseases associated with O-glycosylation of proteins	3 of 31	29 of 3346	0.00223602	0.0385092	0.0332134	CFP/NOTCH1/THSD1	3	NA
Cluster_20	R-HSA-3781865	Diseases of glycosylation	4 of 31	66 of 3346	0.00291119	0.0451234	0.038918	NCAN/CFP/NOTCH1/THSD1	4	NA
Cluster_20	R-HSA-1650814	Collagen biosynthesis and modifying enzymes	3 of 31	33 of 3346	0.00325607	0.045881	0.0395714	COL1A1/COL11A2/COL2A1	3	NA

## Sheet: ST4.linearModeling
ST4. Linear Modeling Results in Robbins et al. (2021)
Soma ID	uniProt	Symbol	b.age	p.age	FDR	matrisomeDivision	matrisomeCategory
B_SL008847	Q8IUL8	CILP2	-0.047829	2.25e-92	1.67e-89	Core matrisome	ECM Glycoproteins
B_SL004659	Q06828	FMOD	-0.0389983	4.48e-59	1.66e-56	Core matrisome	Proteoglycans
B_SL005608	P35858	IGFALS	-0.0404913	1.56e-57	3.86e-55	Core matrisome	ECM Glycoproteins
B_SL009488	P13942	COL11A2	-0.0379282	3.45e-55	6.38e-53	Core matrisome	Collagens
B_SL000047A	P05019	IGF1	-0.0377514	1.74e-51	2.57e-49	Matrisome-associated	Secreted Factors
B_SL003869	Q99988	GDF15	0.039227	1.45e-50	1.78e-48	Matrisome-associated	Secreted Factors
B_SL012363	O15335	CHAD	-0.0353629	1.04e-46	1.1e-44	Core matrisome	Proteoglycans
B_SL008574	Q99983	OMD	-0.0348597	2.18e-46	2.02e-44	Core matrisome	Proteoglycans
B_SL007148A	P20849	COL9A1	-0.0360464	2.88e-44	2.37e-42	Core matrisome	Collagens
B_SL004674	O76076	WISP2	0.0343852	3.28e-37	2.43e-35	Core matrisome	ECM Glycoproteins
B_SL002805	P02461	COL3A1	-0.0312859	2.06e-34	1.39e-32	Core matrisome	Collagens
B_SL012410	P08217	CELA2A	0.0320783	2.46e-31	1.51e-29	Matrisome-associated	ECM Regulators
B_SL004661	P16112	ACAN	-0.0288334	2.66e-30	1.51e-28	Core matrisome	Proteoglycans
B_SL000406	P51671	CCL11	0.0295106	1.36e-26	7.19e-25	Matrisome-associated	Secreted Factors
B_SL000466	P18065	IGFBP2	0.0242816	3.68e-25	1.82e-23	Core matrisome	ECM Glycoproteins
B_SL012818B	Q9BXJ4	C1QTNF3	0.0288375	5.58e-25	2.58e-23	Matrisome-associated	ECM-affiliated Proteins
B_SL008544	Q6FHJ7	SFRP4	-0.0275734	7.35e-25	3.2e-23	Matrisome-associated	Secreted Factors
B_SL007932A	P02452	COL1A1	-0.0264699	2.16e-24	8.88e-23	Core matrisome	Collagens
B_SL010388	P07478	PRSS2	0.0268601	1.55e-21	6.02e-20	Matrisome-associated	ECM Regulators
B_SL006527	Q12805	EFEMP1	0.0255727	2.56e-21	9.47e-20	Core matrisome	ECM Glycoproteins
B_SL004676	P24593	IGFBP5	-0.0254979	1.32e-20	4.64e-19	Core matrisome	ECM Glycoproteins
B_SL012517	Q2I0M5	RSPO4	0.0260715	2.14e-20	7.19e-19	Core matrisome	ECM Glycoproteins
B_SL006194	Q6UXI9	NPNT	0.0258816	2.25e-20	7.23e-19	Core matrisome	ECM Glycoproteins
B_SL000603	P07477	PRSS1	0.0250235	3.99e-20	1.23e-18	Matrisome-associated	ECM Regulators
B_SL012852	Q9NTU7	CBLN4	-0.0254304	2.15e-19	6.37e-18	Matrisome-associated	Secreted Factors
B_SL002527	P02458	COL2A1	-0.023785	3.69e-19	1.05e-17	Core matrisome	Collagens
B_SL008508	O95460	MATN4	-0.0238284	5.5e-19	1.51e-17	Core matrisome	ECM Glycoproteins
B_SL003193	O00585	CCL21	-0.0247115	1.61e-18	4.26e-17	Matrisome-associated	Secreted Factors
B_SL005005	P22105	TNXB	-0.0232043	1.92e-18	4.89e-17	Core matrisome	ECM Glycoproteins
B_SL000523	P45452	MMP13	-0.0237325	1.5e-17	3.71e-16	Matrisome-associated	ECM Regulators
B_SL012540A	Q4LDE5	SVEP1	0.0228967	3.11e-17	7.43e-16	Core matrisome	ECM Glycoproteins
B_SL002084	P55083	MFAP4	0.0234952	3.57e-17	8.25e-16	Core matrisome	ECM Glycoproteins
B_SL006910	O60911	CTSV	-0.0220369	5.66e-17	1.27e-15	Matrisome-associated	ECM Regulators
B_SL004626	Q9UNA0	ADAMTS5	0.0231224	2.59e-16	5.63e-15	Matrisome-associated	ECM Regulators
B_SL006511	Q03692	COL10A1	-0.0221011	1.03e-15	2.17e-14	Core matrisome	Collagens
B_SL017248A	Q2MKA7	RSPO1	0.0210214	2.75e-15	5.65e-14	Core matrisome	ECM Glycoproteins
B_SL009324	O95633	FSTL3	0.0199511	3.21e-15	6.42e-14	Matrisome-associated	Secreted Factors
B_SL012697	Q8N6G6	ADAMTSL1	0.0206012	3.92e-15	7.64e-14	Matrisome-associated	ECM Regulators
B_SL009349	Q12841	FSTL1	-0.02093	6.43e-15	1.22e-13	Matrisome-associated	Secreted Factors
B_SL017501	Q5TAT6	COL13A1	-0.0208281	7.32e-15	1.35e-13	Core matrisome	Collagens
B_SL007218	P39059	COL15A1	-0.0207744	7.89e-15	1.42e-13	Core matrisome	Collagens
B_SL000053	P00750	PLAT	0.020105	8.3e-15	1.46e-13	Matrisome-associated	ECM Regulators
B_SL000045	P17936	IGFBP3	-0.0195845	1.85e-14	3.19e-13	Core matrisome	ECM Glycoproteins
B_SL012386	O75973	C1QL1	0.0205418	7.26e-14	1.22e-12	Matrisome-associated	ECM-affiliated Proteins
B_SL012851A	Q9NT22	EMILIN3	-0.0188696	1.27e-13	2.07e-12	Core matrisome	ECM Glycoproteins
B_SL012540B	Q4LDE5	SVEP1	0.0203452	1.28e-13	2.07e-12	Core matrisome	ECM Glycoproteins
B_SL007523	Q8IWY4	SCUBE1	0.0178987	1.39e-13	2.19e-12	Matrisome-associated	Secreted Factors
B_SL021043	O95390|O14793	GDF11|MSTN	-0.0166511	1.46e-13	2.24e-12	Matrisome-associated	Secreted Factors
B_SL003167	O43927	CXCL13	-0.0203994	1.63e-13	2.45e-12	Matrisome-associated	Secreted Factors
B_SL006539	Q15113	PCOLCE	0.020197	1.77e-13	2.62e-12	Core matrisome	ECM Glycoproteins
B_SL006992	O15232	MATN3	-0.0183325	2.66e-13	3.86e-12	Core matrisome	ECM Glycoproteins
B_SL012788	Q96QV1	HHIP	0.0203359	2.76e-13	3.93e-12	Matrisome-associated	Secreted Factors
B_SL008782	O14594	NCAN	-0.017407	3.54e-13	4.95e-12	Core matrisome	Proteoglycans
B_SL000252	P01023	A2M	-0.0193898	4.55e-13	6.24e-12	Matrisome-associated	ECM Regulators
B_SL002648	Q06141	REG3A	0.0202376	7.25e-13	9.75e-12	Matrisome-associated	ECM-affiliated Proteins
B_SL012521	Q2UY09	COL28A1	-0.0198641	1.21e-12	1.61e-11	Core matrisome	Collagens
B_SL009893	Q99645	EPYC	-0.0183758	3.17e-12	4.11e-11	Core matrisome	Proteoglycans
B_SL007889	P11686	SFTPC	-0.0186119	3.94e-12	5.03e-11	Matrisome-associated	ECM-affiliated Proteins
B_SL000507	P01374|Q06643	LTA|LTB	-0.0181278	5.81e-12	7.29e-11	Matrisome-associated	Secreted Factors
B_SL007471	Q5KU26	COLEC12	-0.0174885	9.31e-12	1.15e-10	Matrisome-associated	ECM-affiliated Proteins
B_SL004928B	P12111	COL6A3	-0.0188281	2.02e-11	2.45e-10	Core matrisome	Collagens
B_SL008382	P28325	CST5	0.0186685	2.33e-11	2.78e-10	Matrisome-associated	ECM Regulators
B_SL008023	P10915	HAPLN1	-0.018366	7.28e-11	8.55e-10	Core matrisome	Proteoglycans
B_SL011968	Q8WWA0	ITLN1	0.0183425	1.02e-10	1.18e-09	Matrisome-associated	ECM-affiliated Proteins
B_SL000343	P07858	CTSB	0.0164842	1.1e-10	1.26e-09	Matrisome-associated	ECM Regulators
B_SL004658	P51888	PRELP	-0.0177906	1.38e-10	1.55e-09	Core matrisome	Proteoglycans
B_SL009396	Q96CG8	CTHRC1	0.0172615	2.95e-10	3.26e-09	Core matrisome	ECM Glycoproteins
B_SL000546	P01236	PRL	-0.0168005	4.55e-10	4.95e-09	Matrisome-associated	Secreted Factors
B_SL004660	P21815	IBSP	-0.0165571	5.41e-10	5.81e-09	Core matrisome	ECM Glycoproteins
B_SL001871	P05452	CLEC3B	-0.0164985	2.68e-09	2.84e-08	Matrisome-associated	ECM-affiliated Proteins
B_SL021010	P02458	COL2A1	-0.0157458	5.59e-09	5.83e-08	Core matrisome	Collagens
B_SL004740	P20742	PZP	0.0113025	6.15e-09	6.32e-08	Matrisome-associated	ECM Regulators
B_SL003323	P55774	CCL18	0.0157945	1.03e-08	1.04e-07	Matrisome-associated	Secreted Factors
B_SL002688	P10451	SPP1	-0.0154829	2.11e-08	2.11e-07	Core matrisome	ECM Glycoproteins
B_SL000272	P01008	SERPINC1	-0.0149962	2.57e-08	2.53e-07	Matrisome-associated	ECM Regulators
B_SL000069	P35052	GPC1	-0.0155479	2.84e-08	2.76e-07	Matrisome-associated	ECM-affiliated Proteins
B_SL012561	Q9BYZ8	REG4	0.0153268	2.92e-08	2.8e-07	Matrisome-associated	ECM-affiliated Proteins
B_SL021367	P24043|P07942|P11047	LAMA2	-0.0144927	3.05e-08	2.89e-07	Core matrisome	ECM Glycoproteins
B_SL003198	P24821	TNC	-0.015226	3.21e-08	3e-07	Core matrisome	ECM Glycoproteins
B_SL004789	Q99727	TIMP4	0.0147192	3.82e-08	3.54e-07	Matrisome-associated	ECM Regulators
B_SL000440	P02790	HPX	-0.015163	6.05e-08	5.53e-07	Matrisome-associated	ECM-affiliated Proteins
B_SL010470	O15041	SEMA3E	0.0153581	7.04e-08	6.35e-07	Matrisome-associated	ECM-affiliated Proteins
B_SL008516	P09228	CST2	0.0146599	7.33e-08	6.54e-07	Matrisome-associated	ECM Regulators
B_SL000250	P08697	SERPINF2	-0.0152106	1.01e-07	8.88e-07	Matrisome-associated	ECM Regulators
B_SL006448	P04196	HRG	0.0151699	1.42e-07	1.23e-06	Matrisome-associated	ECM Regulators
B_SL009948	O15031	PLXNB2	0.0145849	3.89e-07	3.35e-06	Matrisome-associated	ECM-affiliated Proteins
B_SL008486	O00182	LGALS9	0.0140433	4e-07	3.4e-06	Matrisome-associated	ECM-affiliated Proteins
B_SL005158	Q9H2X3	CLEC4M	0.0143025	4.15e-07	3.49e-06	Matrisome-associated	ECM-affiliated Proteins
B_SL004647A	O00292	LEFTY2	0.0134944	5.49e-07	4.56e-06	Matrisome-associated	Secreted Factors
B_SL000039	P10145	CXCL8	0.0141924	6.63e-07	5.45e-06	Matrisome-associated	Secreted Factors
B_SL012443	P55001	MFAP2	0.014076	7.3e-07	5.94e-06	Core matrisome	ECM Glycoproteins
B_SL012395	O95631	NTN1	0.0138663	1.17e-06	9.44e-06	Core matrisome	ECM Glycoproteins
B_SL005357	P05451	REG1A	0.0131957	1.23e-06	9.76e-06	Matrisome-associated	ECM-affiliated Proteins
B_SL000525	P09237	MMP7	0.0135006	1.71e-06	1.34e-05	Matrisome-associated	ECM Regulators
B_SL010349	P02751	FN1	0.0134958	2.53e-06	1.97e-05	Core matrisome	ECM Glycoproteins
B_SL000522	P39900	MMP12	0.0133778	2.78e-06	2.14e-05	Matrisome-associated	ECM Regulators
B_SL009327	P01242	GH2	-0.0119707	4.52e-06	3.45e-05	Matrisome-associated	Secreted Factors
B_SL018818	Q8WTT0	CLEC4C	-0.0128013	5.25e-06	3.97e-05	Matrisome-associated	ECM-affiliated Proteins
B_SL004362	Q9Y240	CLEC11A	-0.0125721	6.28e-06	4.69e-05	Matrisome-associated	ECM-affiliated Proteins
B_SL012438	P48304	REG1B	0.0122933	6.88e-06	5.09e-05	Matrisome-associated	ECM-affiliated Proteins
B_SL007673	Q9HB63	NTN4	-0.0123897	7.3e-06	5.35e-05	Core matrisome	ECM Glycoproteins
B_SL003320A	O43915	FIGF	0.0124607	9.77e-06	7.09e-05	Matrisome-associated	Secreted Factors
B_SL004438	Q15828	CST6	-0.0116021	1.19e-05	8.56e-05	Matrisome-associated	ECM Regulators
B_SL006480	P35030	PRSS3	0.0122095	1.21e-05	8.63e-05	Matrisome-associated	ECM Regulators
B_SL000248	P01011	SERPINA3	-0.0123636	1.25e-05	8.83e-05	Matrisome-associated	ECM Regulators
B_SL004516	P11226	MBL2	-0.0122942	1.3e-05	9.04e-05	Matrisome-associated	ECM-affiliated Proteins
B_SL003066	P36955	SERPINF1	-0.0114353	1.41e-05	9.78e-05	Matrisome-associated	ECM Regulators
B_SL004363	Q9Y240	CLEC11A	-0.0119072	1.9e-05	0.00012994	Matrisome-associated	ECM-affiliated Proteins
B_SL018585	Q9H2U9	ADAM7	-0.0123333	2.01e-05	0.00013659	Matrisome-associated	ECM Regulators
B_SL008509	O43405	COCH	0.0119288	2.11e-05	0.00014225	Core matrisome	ECM Glycoproteins
B_SL000558	P00734	F2	-0.0121689	2.47e-05	0.00016489	Matrisome-associated	ECM Regulators
B_SL000401	P08246	ELANE	-0.0121484	2.78e-05	0.00018398	Matrisome-associated	ECM Regulators
B_SL004652	Q9Y5W5	WIF1	-0.0115779	3e-05	0.0001962	Matrisome-associated	Secreted Factors
B_SL012651	Q86UX2	ITIH5	0.0117453	3.49e-05	0.00022625	Matrisome-associated	ECM Regulators
B_SL008299	Q9BXN1	ASPN	0.0116053	3.72e-05	0.00023938	Core matrisome	Proteoglycans
B_SL010456	P01037	CST1	0.0114819	3.99e-05	0.0002545	Matrisome-associated	ECM Regulators
B_SL012871	Q9UNI1	CELA1	-0.0111003	5.16e-05	0.00032625	Matrisome-associated	ECM Regulators
B_SL001933	P09529	INHBB	0.0113981	5.7e-05	0.00035722	Matrisome-associated	Secreted Factors
B_SL012727	Q8TAT2	FGFBP3	0.0114906	5.87e-05	0.00036514	Matrisome-associated	Secreted Factors
B_SL006517	Q06033	ITIH3	0.010252	7.16e-05	0.0004406	Matrisome-associated	ECM Regulators
B_SL012486	Q08830	FGL1	-0.0107281	7.2e-05	0.0004406	Core matrisome	ECM Glycoproteins
B_SL005368	O00468	AGRN	0.0108476	8.34e-05	0.00050612	Core matrisome	ECM Glycoproteins
B_SL003161	P36952	SERPINB5	-0.0107209	8.87e-05	0.0005335	Matrisome-associated	ECM Regulators
B_SL004084	Q14623	IHH	0.0109297	0.00010262	0.00061241	Matrisome-associated	Secreted Factors
B_SL020764	O75056	SDC3	0.0104392	0.00010463	0.00061943	Matrisome-associated	ECM-affiliated Proteins
B_SL004467	Q9UK55	SERPINA10	0.010752	0.00011461	0.00067313	Matrisome-associated	ECM Regulators
B_SL003744	P17931	LGALS3	0.0107531	0.00013504	0.00078682	Matrisome-associated	ECM-affiliated Proteins
B_SL000346	P09668	CTSH	0.0109803	0.00013708	0.0007925	Matrisome-associated	ECM Regulators
B_SL000640	P14543	NID1	-0.0104994	0.00015274	0.00087619	Core matrisome	ECM Glycoproteins
B_SL008381	Q9UBX1	CTSF	0.0108226	0.00015488	0.00088165	Matrisome-associated	ECM Regulators
B_SL012434	P41221	WNT5A	0.010462	0.0001779	0.00100495	Matrisome-associated	Secreted Factors
B_SL000358	P08709	F7	0.010144	0.00018344	0.00102839	Matrisome-associated	ECM Regulators
B_SL004712	P48061	CXCL12	-0.0098221	0.0002198	0.00122297	Matrisome-associated	Secreted Factors
B_SL010148	P49746	THBS3	-0.0104467	0.00022321	0.00123264	Core matrisome	ECM Glycoproteins
B_SL000519	P10147	CCL3	0.0105558	0.00024974	0.00136892	Matrisome-associated	Secreted Factors
B_SL001990	P18510	IL1RN	0.00908834	0.0003053	0.0016612	Matrisome-associated	Secreted Factors
B_SL004807	P29034	S100A2	-0.0101607	0.00032362	0.00174804	Matrisome-associated	Secreted Factors
B_SL012648	Q86TH1	ADAMTSL2	0.0101093	0.0003549	0.00190311	Matrisome-associated	ECM Regulators
B_SL012469	P78333	GPC5	-0.0101143	0.0003682	0.00196022	Matrisome-associated	ECM-affiliated Proteins
B_SL000344	P07339	CTSD	0.0101738	0.00037918	0.00200424	Matrisome-associated	ECM Regulators
B_SL004365	O43508	TNFSF12	-0.0096241	0.00041045	0.00215412	Matrisome-associated	Secreted Factors
B_SL000408	P01588	EPO	0.0101065	0.00041614	0.0021686	Matrisome-associated	Secreted Factors
B_SL006610	Q76LX8	ADAMTS13	-0.0095373	0.00041964	0.00217156	Matrisome-associated	ECM Regulators
B_SL005115	Q9HCB6	SPON1	0.00979333	0.00048011	0.00246721	Core matrisome	ECM Glycoproteins
B_SL012493	Q13361	MFAP5	-0.0100405	0.00049432	0.00252049	Core matrisome	ECM Glycoproteins
B_SL004359	P20783	NTF3	-0.0097886	0.00049729	0.00252049	Matrisome-associated	Secreted Factors
B_SL008178	Q07507	DPT	0.00996536	0.00052405	0.00263806	Core matrisome	ECM Glycoproteins
B_SL002657	P12109	COL6A1	-0.0099934	0.00054287	0.00271434	Core matrisome	Collagens
B_SL004460	Q9UBX5	FBLN5	0.00985265	0.00056175	0.00278991	Core matrisome	ECM Glycoproteins
B_SL004484	P35247	SFTPD	0.00908995	0.00056771	0.00280071	Matrisome-associated	ECM-affiliated Proteins
B_SL012672	Q8IX30	SCUBE3	-0.0094033	0.00059772	0.00292923	Matrisome-associated	Secreted Factors
B_SL001888	P03973	SLPI	0.00983888	0.00062876	0.00306106	Matrisome-associated	ECM Regulators
B_SL004458	P19957	PI3	0.00986985	0.00063366	0.00306477	Matrisome-associated	ECM Regulators
B_SL010465	O00339	MATN2	-0.0090234	0.00064805	0.00311403	Core matrisome	ECM Glycoproteins
B_SL005573	Q9BXJ0	C1QTNF5	-0.0093379	0.00065845	0.00314356	Matrisome-associated	ECM-affiliated Proteins
B_SL009089	Q96GW7	BCAN	-0.0085889	0.00068204	0.00323532	Core matrisome	Proteoglycans
B_SL004710	P19827	ITIH1	-0.0097535	0.00068944	0.00324957	Matrisome-associated	ECM Regulators
B_SL012782	Q96MK3	FAM20A	0.00974463	0.00079589	0.00372759	Matrisome-associated	ECM Regulators
B_SL004461	P23142	FBLN1	-0.0088425	0.00093563	0.0043545	Core matrisome	ECM Glycoproteins
B_SL000002	P15692	VEGFA	0.00941504	0.00100354	0.00464135	Matrisome-associated	Secreted Factors
B_SL014248	Q9H3T3	SEMA6B	0.00942955	0.00103802	0.00477104	Matrisome-associated	ECM-affiliated Proteins
B_SL007033	Q8N2S1	LTBP4	0.00892225	0.00104773	0.00478591	Core matrisome	ECM Glycoproteins
B_SL007804	P21810	BGN	0.00903898	0.00112271	0.00509696	Core matrisome	Proteoglycans
B_SL000047B	P05019	IGF1	-0.0093333	0.00117895	0.00531966	Matrisome-associated	Secreted Factors
B_SL004686	O95150	TNFSF15	0.00931255	0.00119297	0.0053503	Matrisome-associated	Secreted Factors
B_SL011049A	P48740	MASP1	-0.0090174	0.00134455	0.00599376	Matrisome-associated	ECM Regulators
B_SL003770	Q8N474	SFRP1	0.00905161	0.00142889	0.00633159	Matrisome-associated	Secreted Factors
B_SL008945	Q08188	TGM3	0.00912797	0.00162762	0.00716929	Matrisome-associated	ECM Regulators
B_SL000532	P09486	SPARC	-0.009015	0.00173181	0.00751996	Core matrisome	ECM Glycoproteins
B_SL000515	P80075	CCL8	0.00887609	0.0017348	0.00751996	Matrisome-associated	Secreted Factors
B_SL003331B	P51512	MMP16	-0.00906	0.00173772	0.00751996	Matrisome-associated	ECM Regulators
B_SL006803	Q9Y5C1	ANGPTL3	0.00872868	0.00180262	0.00775545	Matrisome-associated	Secreted Factors
B_SL000616	P04004	VTN	-0.0089543	0.00191853	0.00820642	Core matrisome	ECM Glycoproteins
B_SL004675	Q9NR23	GDF3	0.0089298	0.00193684	0.00823625	Matrisome-associated	Secreted Factors
B_SL012881	Q9Y625	GPC6	0.00890263	0.00194776	0.00823625	Matrisome-associated	ECM-affiliated Proteins
B_SL000498	P41159	LEP	0.00503051	0.00217369	0.00913938	Matrisome-associated	Secreted Factors
B_SL007888	P01036	CST4	0.00880545	0.00228993	0.00957372	Matrisome-associated	ECM Regulators
B_SL005220	Q15465	SHH	0.00847352	0.00249621	0.0103775	Matrisome-associated	Secreted Factors
B_SL002541	O14788	TNFSF11	0.00848299	0.00289916	0.0119854	Matrisome-associated	Secreted Factors
B_SL006118	P02675	FGB	0.00839285	0.00313172	0.0128749	Core matrisome	ECM Glycoproteins
B_SL012417	P13674	P4HA1	-0.0084981	0.00320096	0.0130868	Matrisome-associated	ECM Regulators
B_SL000497	P25391|P07942|P11047	LAMA1|LAMB1|LAMC1	0.00815957	0.00334542	0.0136022	Core matrisome	ECM Glycoproteins
B_SL003310	P15692	VEGFA	0.00829429	0.00376103	0.0151513	Matrisome-associated	Secreted Factors
B_SL000592	P16035	TIMP2	-0.0076499	0.00376736	0.0151513	Matrisome-associated	ECM Regulators
B_SL012783	Q96NZ8	WFIKKN1	-0.0081549	0.0037976	0.0151904	Matrisome-associated	Secreted Factors
B_SL008432	Q9UIV8	SERPINB13	-0.0078671	0.00385082	0.0153205	Matrisome-associated	ECM Regulators
B_SL004356	Q8NHW4	CCL4L1	0.00835694	0.00410752	0.0162544	Matrisome-associated	Secreted Factors
B_SL007121	P14091	CTSE	0.00820263	0.00422424	0.0166273	Matrisome-associated	ECM Regulators
B_SL012616	Q6WN34	CHRDL2	0.00813773	0.00443451	0.0173626	Matrisome-associated	Secreted Factors
B_SL005084	Q15063	POSTN	-0.0075649	0.00471978	0.0183823	Core matrisome	ECM Glycoproteins
B_SL007091	P08493	MGP	-0.0080367	0.00494952	0.0191762	Core matrisome	ECM Glycoproteins
B_SL000645	P09238	MMP10	0.00741011	0.00540626	0.0207386	Matrisome-associated	ECM Regulators
B_SL005157	Q9NNX6	CD209	0.00803292	0.00540885	0.0207386	Matrisome-associated	ECM-affiliated Proteins
B_SL010348	P02751	FN1	0.00791947	0.00609361	0.0232437	Core matrisome	ECM Glycoproteins
B_SL006550	Q16610	ECM1	-0.0076101	0.00675532	0.0256356	Core matrisome	ECM Glycoproteins
B_SL006311	Q8IUX8	EGFL6	0.00758396	0.00723328	0.0272795	Matrisome-associated	Secreted Factors
B_SL007024	O60565	GREM1	0.00772225	0.00726224	0.0272795	Matrisome-associated	ECM-affiliated Proteins
B_SL003688	Q99985	SEMA3C	-0.0073272	0.00746053	0.0278828	Matrisome-associated	ECM-affiliated Proteins
B_SL012520	Q2TAL6	VWC2	0.00714269	0.00773622	0.0287679	Matrisome-associated	Secreted Factors
B_SL006406	O60486	PLXNC1	-0.0073808	0.0082795	0.0306341	Matrisome-associated	ECM-affiliated Proteins
B_SL003003	P00488|P05160	F13A1|F13B	0.00757362	0.00837967	0.0308505	Matrisome-associated	ECM Regulators
B_SL007280	P53634	CTSC	0.00766496	0.00843056	0.0308842	Matrisome-associated	ECM Regulators
B_SL012850	Q9NS98	SEMA3G	-0.0073015	0.00897735	0.0325959	Matrisome-associated	ECM-affiliated Proteins
B_SL000591	P01033	TIMP1	0.00736896	0.00898591	0.0325959	Matrisome-associated	ECM Regulators
B_SL017429	P22792	CPN2	0.00740923	0.00919399	0.0331881	Matrisome-associated	ECM Regulators
B_SL004483	P07988	SFTPB	0.00755474	0.00938907	0.0337277	Matrisome-associated	ECM-affiliated Proteins
B_SL000124	P08253	MMP2	-0.0069255	0.0102177	0.0365271	Matrisome-associated	ECM Regulators
B_SL012586	Q6UW10	SFTA2	0.0074508	0.0103936	0.0369771	Matrisome-associated	ECM-affiliated Proteins
B_SL008818	Q5SZK8	FREM2	0.00732486	0.0111627	0.0395236	Matrisome-associated	ECM-affiliated Proteins
B_SL012834	Q9H3U7	SMOC2	-0.0069689	0.011302	0.039826	Core matrisome	ECM Glycoproteins
B_SL004625	O75173	ADAMTS4	0.00735517	0.0115952	0.0406657	Matrisome-associated	ECM Regulators
B_SL005091	Q99435	NELL2	-0.0068736	0.0116739	0.0407484	Core matrisome	ECM Glycoproteins
B_SL010391	Q8TEU8	WFIKKN2	-0.006434	0.011805	0.0410126	Matrisome-associated	Secreted Factors
B_SL004782	P98066	TNFAIP6	-0.0063729	0.0122171	0.0422459	Core matrisome	ECM Glycoproteins
B_SL018087	Q5GFL6	VWA2	-0.0068691	0.012341	0.0423749	Core matrisome	ECM Glycoproteins
B_SL005151B	P55107	GDF10	0.00722128	0.0123689	0.0423749	Matrisome-associated	Secreted Factors
B_SL007504	Q7Z4P5	GDF7	0.00725902	0.0125138	0.0426737	Matrisome-associated	Secreted Factors
B_SL003188B	Q07325	CXCL9	0.00714363	0.0139799	0.0474548	Matrisome-associated	Secreted Factors
B_SL012374	O60882	MMP20	0.00710492	0.0142176	0.0480413	Matrisome-associated	ECM Regulators
B_SL000588	P07202	TPO	0.0070244	0.0147243	0.0495272	Matrisome-associated	Secreted Factors
B_SL015314	Q9UJ72	ANXA10	0.00707406	0.0148929	0.0498677	Matrisome-associated	ECM-affiliated Proteins
B_SL000524	P08254	MMP3	0.00700155	0.0152192	0.0507305	Matrisome-associated	ECM Regulators
B_SL000305	P01138	NGF	-0.0069258	0.0155119	0.0513546	Matrisome-associated	Secreted Factors
B_SL007493	Q6UW15	REG3G	0.00687919	0.0155452	0.0513546	Matrisome-associated	ECM-affiliated Proteins
B_SL010458	Q9NQ30	ESM1	-0.0064721	0.0160147	0.0525758	Core matrisome	Proteoglycans
B_SL009400	Q9BU40	CHRDL1	0.00640915	0.0160853	0.0525758	Matrisome-associated	Secreted Factors
B_SL012740	Q8TE58	ADAMTS15	-0.0069626	0.016128	0.0525758	Matrisome-associated	ECM Regulators
B_SL000441	P14210	HGF	0.00692522	0.016318	0.052962	Matrisome-associated	Secreted Factors
B_SL000347	P08185	SERPINA6	-0.0069605	0.0165182	0.0533776	Matrisome-associated	ECM Regulators
B_SL017254	P24387	CRHBP	-0.0063636	0.0166426	0.0535459	Matrisome-associated	Secreted Factors
B_SL004354	Q9UHD0	IL19	-0.0066276	0.0168668	0.0540322	Matrisome-associated	Secreted Factors
B_SL000521	P03956	MMP1	0.00680957	0.0190436	0.0607425	Matrisome-associated	ECM Regulators
B_SL007616	Q99542	MMP19	0.00609047	0.0192059	0.0609974	Matrisome-associated	ECM Regulators
B_SL004644B	Q92838	EDA	-0.0067003	0.0196437	0.0620422	Matrisome-associated	Secreted Factors
B_SL000138	Q99075	HBEGF	-0.0066765	0.0197026	0.0620422	Matrisome-associated	Secreted Factors
B_SL003183	P02778	CXCL10	0.00675304	0.0201854	0.063293	Matrisome-associated	Secreted Factors
B_SL003995	P12645	BMP3	0.00661639	0.0209568	0.0654347	Matrisome-associated	Secreted Factors
B_SL008055	P20774	OGN	0.00646433	0.0220349	0.068512	Core matrisome	Proteoglycans
B_SL006615	Q86U17	SERPINA11	-0.0056742	0.0225344	0.0696556	Matrisome-associated	ECM Regulators
B_SL003044	P02775	PPBP	-0.0065862	0.022591	0.0696556	Matrisome-associated	Secreted Factors
B_SL012372	O60676	CST8	0.00661796	0.0226939	0.0696825	Matrisome-associated	ECM Regulators
B_SL005201	P03971	AMH	0.00616336	0.0228293	0.0698085	Matrisome-associated	Secreted Factors
B_SL000541	P00747	PLG	-0.0061764	0.0238136	0.0725188	Matrisome-associated	ECM Regulators
B_SL005236	P48745	NOV	0.00648467	0.0246585	0.0745122	Core matrisome	ECM Glycoproteins
B_SL000590	P05543	SERPINA7	-0.005848	0.0246696	0.0745122	Matrisome-associated	ECM Regulators
B_SL003301	P55773	CCL23	0.00511587	0.024853	0.0747609	Matrisome-associated	Secreted Factors
B_SL018548	P01011	SERPINA3	-0.006289	0.0254083	0.0755457	Matrisome-associated	ECM Regulators
B_SL010471	Q92563	SPOCK2	-0.0063353	0.0254842	0.0755457	Core matrisome	Proteoglycans
B_SL000598A	P40225	THPO	0.00649858	0.0255203	0.0755457	Matrisome-associated	Secreted Factors
B_SL008798	Q12794	HYAL1	-0.0060882	0.0255345	0.0755457	Matrisome-associated	ECM Regulators
B_SL017258	P01569	IFNA5	0.00640991	0.0256243	0.0755457	Matrisome-associated	Secreted Factors
B_SL004708	P02775	PPBP	-0.0064053	0.0265745	0.0779778	Matrisome-associated	Secreted Factors
B_SL009401	Q9BUD6	SPON2	0.00634513	0.02666	0.0779778	Core matrisome	ECM Glycoproteins
B_SL003324	P00742	F10	-0.0062855	0.0267912	0.0780533	Matrisome-associated	ECM Regulators
B_SL005249	O75326	SEMA7A	0.00623998	0.028437	0.0825229	Matrisome-associated	ECM-affiliated Proteins
B_SL004345	O95390	GDF11	-0.0062746	0.0291938	0.0843883	Matrisome-associated	Secreted Factors
B_SL017610	P19876|P19875	CXCL3|CXCL2	-0.0062961	0.0294108	0.0846848	Matrisome-associated	Secreted Factors
B_SL011828	Q14512	FGFBP1	0.00621467	0.029586	0.0848592	Matrisome-associated	Secreted Factors
B_SL007780	Q9Y2Y8	PRG3	-0.0055262	0.0299393	0.085541	Core matrisome	Proteoglycans
B_SL000462	P08833	IGFBP1	-0.0044703	0.030483	0.0867592	Core matrisome	ECM Glycoproteins
B_SL006230	P51884	LUM	0.00598884	0.0311539	0.0883291	Core matrisome	Proteoglycans
B_SL008072	P27658	COL8A1	-0.0062432	0.0312825	0.0883552	Core matrisome	Collagens
B_SL003191	P02775	PPBP	-0.0061822	0.0320663	0.0902245	Matrisome-associated	Secreted Factors
B_SL012650	Q86UW8	HAPLN4	0.00621377	0.0324459	0.0909467	Core matrisome	Proteoglycans
B_SL012375	O60938	KERA	0.00595318	0.0331786	0.0926498	Core matrisome	Proteoglycans
B_SL003951B	P23560	BDNF	0.00594624	0.0342918	0.095077	Matrisome-associated	Secreted Factors
B_SL018509A	Q9BXY4	RSPO3	0.00611562	0.0343048	0.095077	Core matrisome	ECM Glycoproteins
B_SL000426	P02751	FN1	0.00607977	0.0348072	0.0961094	Core matrisome	ECM Glycoproteins
B_SL003041	P02776	PF4	-0.006112	0.0350891	0.0965278	Matrisome-associated	Secreted Factors
B_SL008380	Q9UBR2	CTSZ	0.00587826	0.0354748	0.0972274	Matrisome-associated	ECM Regulators
B_SL005155	P13385	TDGF1	-0.0055691	0.0358642	0.0979317	Matrisome-associated	Secreted Factors
B_SL012776	Q96I82	KAZALD1	0.00590776	0.0363035	0.098767	Matrisome-associated	ECM Regulators
B_SL003190	Q16663	CCL15	-0.0056639	0.0370333	0.100383	Matrisome-associated	Secreted Factors
B_SL004685	O60542	PSPN	0.00519582	0.0385046	0.103991	Matrisome-associated	Secreted Factors
B_SL013488	Q9P126	CLEC1B	-0.00587	0.0412011	0.110868	Matrisome-associated	ECM-affiliated Proteins
B_SL004690	O95389	WISP3	0.00592481	0.0420892	0.112848	Core matrisome	ECM Glycoproteins
B_SL004355	P16619	CCL3L1	0.00578234	0.0425204	0.113592	Matrisome-associated	Secreted Factors
B_SL000563	P13501	CCL5	-0.0058718	0.0429277	0.114268	Matrisome-associated	Secreted Factors
B_SL017443	Q5T1H1	EYS	-0.0058469	0.0433266	0.114917	Core matrisome	ECM Glycoproteins
B_SL005106	Q9HCY8	S100A14	0.00580972	0.0440739	0.116481	Matrisome-associated	Secreted Factors
B_SL003187	O00626	CCL22	-0.0056124	0.0456302	0.120165	Matrisome-associated	Secreted Factors
B_SL003176	P22362	CCL1	0.00573948	0.0458188	0.120234	Matrisome-associated	Secreted Factors
B_SL003848	P08758	ANXA5	-0.0057674	0.0461502	0.120675	Matrisome-associated	ECM-affiliated Proteins
B_SL000474	Q14005	IL16	0.00557695	0.0477961	0.124539	Matrisome-associated	Secreted Factors
B_SL005400	P98160	HSPG2	-0.0053533	0.0498878	0.129293	Core matrisome	Proteoglycans
B_SL018276	Q8TC27	ADAM32	0.00569252	0.0499699	0.129293	Matrisome-associated	ECM Regulators
B_SL004343	P49771	FLT3LG	0.00558921	0.0541413	0.139598	Matrisome-associated	Secreted Factors
B_SL003189	Q99731	CCL19	0.00549245	0.0580222	0.149085	Matrisome-associated	Secreted Factors
B_SL008783	Q92752	TNR	-0.0054358	0.0582942	0.149265	Core matrisome	ECM Glycoproteins
B_SL017250	P23435	CBLN1	-0.0049737	0.0585358	0.149367	Matrisome-associated	Secreted Factors
B_SL004294	P02775	PPBP	-0.0054495	0.0594461	0.151169	Matrisome-associated	Secreted Factors
B_SL004209A	P07355	ANXA2	-0.0053638	0.0621482	0.157499	Matrisome-associated	ECM-affiliated Proteins
B_SL001729	P09919	CSF3	0.00540801	0.0629259	0.158926	Matrisome-associated	Secreted Factors
B_SL005176	Q9UBH0	IL1F5	0.00533351	0.0646605	0.162751	Matrisome-associated	Secreted Factors
B_SL004827	P06703	S100A6	-0.0052898	0.0651078	0.163321	Matrisome-associated	Secreted Factors
B_SL004810	P25815	S100P	0.00534093	0.0660671	0.164907	Matrisome-associated	Secreted Factors
B_SL000001A	P15941	MUC1	-0.0053034	0.0661858	0.164907	Matrisome-associated	ECM-affiliated Proteins
B_SL011110	Q92854	SEMA4D	-0.005269	0.0667347	0.165717	Matrisome-associated	ECM-affiliated Proteins
B_SL002086	O75636	FCN3	0.00479701	0.0676114	0.167263	Matrisome-associated	ECM-affiliated Proteins
B_SL008773	Q6YHK3	CD109	-0.0052258	0.0678093	0.167263	Matrisome-associated	ECM Regulators
B_SL012550	Q9H3T2	SEMA6C	0.00528295	0.0685074	0.168423	Matrisome-associated	ECM-affiliated Proteins
B_SL001775	P40933	IL15	-0.005287	0.0689141	0.168552	Matrisome-associated	Secreted Factors
B_SL008883	O75487	GPC4	0.00523999	0.0690151	0.168552	Matrisome-associated	ECM-affiliated Proteins
B_SL012426	P23352	KAL1	-0.0052208	0.070888	0.171992	Core matrisome	ECM Glycoproteins
B_SL012763B	Q96A84	EMID1	-0.0052567	0.071004	0.171992	Core matrisome	ECM Glycoproteins
B_SL017395	Q8WWZ8	OIT3	0.00517086	0.0712077	0.171992	Core matrisome	ECM Glycoproteins
B_SL000249	P01009	SERPINA1	-0.0046475	0.0714725	0.171992	Matrisome-associated	ECM Regulators
B_SL004297	Q02297	NRG1	0.00524511	0.0715859	0.171992	Matrisome-associated	Secreted Factors
B_SL004692	O75462|Q9UBD9	CRLF1|CLCF1	0.00519909	0.0729152	0.174619	Matrisome-associated	Secreted Factors
B_SL020192	Q96JP5	ZFP91	-0.0052126	0.0731651	0.174652	Matrisome-associated	Secreted Factors
B_SL020193	O76027	ANXA9	0.0052013	0.0738887	0.175812	Matrisome-associated	ECM-affiliated Proteins
B_SL004821	P26447	S100A4	0.004842	0.0775091	0.183836	Matrisome-associated	Secreted Factors
B_SL010453	Q6EIG7	CLEC6A	-0.00511	0.0792918	0.187463	Matrisome-associated	ECM-affiliated Proteins
B_SL013989A	Q6UXX9	RSPO2	-0.005058	0.0810732	0.190672	Core matrisome	ECM Glycoproteins
B_SL002075	P01563	IFNA2	0.00505175	0.0811642	0.190672	Matrisome-associated	Secreted Factors
B_SL007263	P51460	INSL3	0.00502596	0.0827643	0.193735	Matrisome-associated	Secreted Factors
B_SL000516	P80098	CCL7	0.00498086	0.082992	0.193735	Matrisome-associated	Secreted Factors
B_SL001996	O15123	ANGPT2	-0.0048818	0.0843718	0.196337	Matrisome-associated	Secreted Factors
B_SL004826	P33763	S100A5	-0.0049292	0.0846844	0.196447	Matrisome-associated	Secreted Factors
B_SL003302	P55773	CCL23	0.00418199	0.0856972	0.198175	Matrisome-associated	Secreted Factors
B_SL012823	Q9GZT5	WNT10A	-0.0049486	0.0868802	0.200285	Matrisome-associated	Secreted Factors
B_SL004711	P19823	ITIH2	-0.0047299	0.087358	0.200761	Matrisome-associated	ECM Regulators
B_SL006718	Q9BXS0	COL25A1	0.00494605	0.0892925	0.203944	Core matrisome	Collagens
B_SL018509B	Q9BXY4	RSPO3	0.00481192	0.0892944	0.203944	Core matrisome	ECM Glycoproteins
B_SL004647B	O00292	LEFTY2	-0.0046096	0.0901845	0.205343	Matrisome-associated	Secreted Factors
B_SL003991	P05160	F13B	0.0048689	0.0911495	0.206904	Matrisome-associated	ECM Regulators
B_SL012542	Q92832	NELL1	0.00474885	0.0938475	0.211872	Core matrisome	ECM Glycoproteins
B_SL000299	P05230	FGF1	0.00487599	0.0939108	0.211872	Matrisome-associated	Secreted Factors
B_SL000308	P05155	SERPING1	0.00472875	0.0953915	0.214558	Matrisome-associated	ECM Regulators
B_SL007942A	P12110	COL6A2	0.00478001	0.095944	0.215147	Core matrisome	Collagens
B_SL012364	O15460	P4HA2	0.00481157	0.0970566	0.216985	Matrisome-associated	ECM Regulators
B_SL018250	Q8WXI8	CLEC4D	0.00470849	0.0994394	0.221642	Matrisome-associated	ECM-affiliated Proteins
B_SL003996A	P12644	BMP4	0.0046988	0.100061	0.222358	Matrisome-associated	Secreted Factors
B_SL000403	P39060	COL18A1	0.00451674	0.100578	0.222837	Core matrisome	Collagens
B_SL003300	O15467	CCL16	0.00471551	0.10102	0.223149	Matrisome-associated	Secreted Factors
B_SL003331A	P51512	MMP16	-0.0047697	0.101806	0.223306	Matrisome-associated	ECM Regulators
B_SL008694	O60568	PLOD3	-0.0046765	0.101899	0.223306	Matrisome-associated	ECM Regulators
B_SL000360	P00742	F10	-0.0046063	0.101997	0.223306	Matrisome-associated	ECM Regulators
B_SL005151A	P55107	GDF10	0.0046547	0.105314	0.229888	Matrisome-associated	Secreted Factors
B_SL006542A	Q15485	FCN2	-0.0044984	0.105749	0.23016	Matrisome-associated	ECM-affiliated Proteins
B_SL003668	P50454	SERPINH1	-0.0046828	0.106073	0.230188	Matrisome-associated	ECM Regulators
B_SL006952	A1KZ92	PXDNL	-0.0046779	0.106473	0.230196	Core matrisome	ECM Glycoproteins
B_SL004876	P29622	SERPINA4	-0.0044914	0.106699	0.230196	Matrisome-associated	ECM Regulators
B_SL007561	Q8WWZ1	IL1F10	-0.0046941	0.107786	0.231866	Matrisome-associated	Secreted Factors
B_SL003735	P41273	TNFSF9	-0.0046699	0.108147	0.231968	Matrisome-associated	Secreted Factors
B_SL000633	P48023	FASLG	-0.0046177	0.111352	0.238152	Matrisome-associated	Secreted Factors
B_SL018241	Q12836	ZP4	0.00452017	0.111771	0.2382	Core matrisome	ECM Glycoproteins
B_SL005798	Q13753	LAMC2	0.00454617	0.112018	0.2382	Core matrisome	ECM Glycoproteins
B_SL004079	P34820	BMP8B	0.00454371	0.11355	0.240766	Matrisome-associated	Secreted Factors
B_SL007661	Q9H2X0	CHRD	-0.0046083	0.114625	0.24235	Matrisome-associated	Secreted Factors
B_SL003950	P09529	INHBB	-0.0045821	0.115338	0.243163	Matrisome-associated	Secreted Factors
B_SL019219	O95754	SEMA4F	-0.0045784	0.116417	0.244741	Matrisome-associated	ECM-affiliated Proteins
B_SL005269	P10124	SRGN	-0.004509	0.116769	0.244785	Core matrisome	Proteoglycans
B_SL007651	Q9GZV9	FGF23	-0.0045043	0.119431	0.249658	Matrisome-associated	Secreted Factors
B_SL000084	P01133	EGF	-0.004475	0.121257	0.252426	Matrisome-associated	Secreted Factors
B_SL003303	Q9NRJ3	CCL28	-0.0041485	0.121437	0.252426	Matrisome-associated	Secreted Factors
B_SL007608	Q96S42	NODAL	0.00446713	0.124752	0.258589	Matrisome-associated	Secreted Factors
B_SL003326	O14625	CXCL11	0.00421189	0.126226	0.260913	Matrisome-associated	Secreted Factors
B_SL004350	Q9UHF5	IL17B	-0.004432	0.127148	0.262089	Matrisome-associated	Secreted Factors
B_SL004078	P18075	BMP7	0.00440556	0.128602	0.263879	Matrisome-associated	Secreted Factors
B_SL005105	Q99584	S100A13	0.0043821	0.12873	0.263879	Matrisome-associated	Secreted Factors
B_SL001932	P08476	INHBA	0.00431821	0.130119	0.265989	Matrisome-associated	Secreted Factors
B_SL009047	Q9NPR2	SEMA4B	0.00423461	0.130667	0.266374	Matrisome-associated	ECM-affiliated Proteins
B_SL000017	P04275	VWF	0.00427291	0.133933	0.271684	Core matrisome	ECM Glycoproteins
B_SL003172	P80162	CXCL6	-0.0043127	0.134006	0.271684	Matrisome-associated	Secreted Factors
B_SL000139	O14944	EREG	-0.0043362	0.134449	0.271837	Matrisome-associated	Secreted Factors
B_SL012535	Q32P28	LEPRE1	0.00429393	0.135352	0.272917	Matrisome-associated	ECM Regulators
B_SL009213	P10619	CTSA	-0.0042939	0.135962	0.273094	Matrisome-associated	ECM Regulators
B_SL004648A	O43557	TNFSF14	-0.0043154	0.136676	0.273094	Matrisome-associated	Secreted Factors
B_SL013799	P56975	NRG3	-0.0042998	0.137045	0.273094	Matrisome-associated	Secreted Factors
B_SL004466	P05546	SERPIND1	0.0040222	0.137477	0.273094	Matrisome-associated	ECM Regulators
B_SL006542B	Q15485	FCN2	-0.0042375	0.137589	0.273094	Matrisome-associated	ECM-affiliated Proteins
B_SL014308	P55075	FGF8	-0.0043168	0.138049	0.273094	Matrisome-associated	Secreted Factors
B_SL000586	P00734	F2	0.00422828	0.138367	0.273094	Matrisome-associated	ECM Regulators
B_SL021823	P15692	VEGFA	0.00421574	0.138461	0.273094	Matrisome-associated	Secreted Factors
B_SL005202	P26927	MST1	-0.0042846	0.138761	0.273094	Matrisome-associated	Secreted Factors
B_SL019353	P22735	TGM1	0.00431207	0.13949	0.2738	Matrisome-associated	ECM Regulators
B_SL011810	Q9UIW2	PLXNA1	-0.0042093	0.141487	0.276985	Matrisome-associated	ECM-affiliated Proteins
B_SL004353	Q8TAD2	IL17D	0.0042688	0.142863	0.278941	Matrisome-associated	Secreted Factors
B_SL003994	P13497	BMP1	0.00420006	0.143828	0.280086	Matrisome-associated	ECM Regulators
B_SL000271	P01019	AGT	-0.0040008	0.144964	0.281557	Matrisome-associated	ECM Regulators
B_SL002560	P07711	CTSL	-0.0041506	0.146794	0.284365	Matrisome-associated	ECM Regulators
B_SL000599	P50591	TNFSF10	0.0041995	0.148592	0.287096	Matrisome-associated	Secreted Factors
B_SL010372	P98073	TMPRSS15	0.00415453	0.152566	0.294007	Matrisome-associated	ECM Regulators
B_SL018074	P01570	IFNA14	0.00416526	0.153049	0.294172	Matrisome-associated	Secreted Factors
B_SL000038	P13500	CCL2	0.00406848	0.156004	0.298343	Matrisome-associated	Secreted Factors
B_SL005108	Q96FQ6	S100A16	-0.0040622	0.156026	0.298343	Matrisome-associated	Secreted Factors
B_SL018333	Q9C0C4	SEMA4C	-0.0040726	0.156822	0.298408	Matrisome-associated	ECM-affiliated Proteins
B_SL017465B	Q9NZV1	CRIM1	-0.0041238	0.156866	0.298408	Core matrisome	ECM Glycoproteins
B_SL004327	Q9Y275	TNFSF13B	-0.0037476	0.158368	0.300492	Matrisome-associated	Secreted Factors
B_SL012802	Q99935	PROL1	0.00410238	0.158796	0.300536	Matrisome-associated	ECM-affiliated Proteins
B_SL000517	Q99616	CCL13	0.00411335	0.159518	0.301131	Matrisome-associated	Secreted Factors
B_SL004547	P05000	IFNW1	0.00406716	0.160514	0.30224	Matrisome-associated	Secreted Factors
B_SL015340	Q9UMR7	CLEC4A	-0.004058	0.164048	0.308111	Matrisome-associated	ECM-affiliated Proteins
B_SL004209B	P07355	ANXA2	-0.0040201	0.165898	0.310797	Matrisome-associated	ECM-affiliated Proteins
B_SL000478	P60568	IL2	0.00396193	0.166661	0.311438	Matrisome-associated	Secreted Factors
B_SL000327	Q8WXI7	MUC16	-0.0036797	0.167927	0.313012	Matrisome-associated	ECM-affiliated Proteins
B_SL005177	Q9UHA7	IL36A	0.00372653	0.171081	0.31809	Matrisome-associated	Secreted Factors
B_SL004689B	O95388	WISP1	-0.0038822	0.172804	0.32049	Core matrisome	ECM Glycoproteins
B_SL011409	O75094	SLIT3	0.00392577	0.174048	0.32199	Core matrisome	ECM Glycoproteins
B_SL000021	P01308	INS	-0.0038242	0.175117	0.323159	Matrisome-associated	Secreted Factors
B_SL017119	P43234	CTSO	-0.0037796	0.177148	0.326093	Matrisome-associated	ECM Regulators
B_SL001726	P04141	CSF2	-0.003924	0.17841	0.327135	Matrisome-associated	Secreted Factors
B_SL000526	P22894	MMP8	0.00389362	0.178598	0.327135	Matrisome-associated	ECM Regulators
B_SL004457	P07093	SERPINE2	-0.0038228	0.181309	0.33128	Matrisome-associated	ECM Regulators
B_SL001715	Q14116	IL18	0.00372341	0.185871	0.33878	Matrisome-associated	Secreted Factors
B_SL000427	P78423	CX3CL1	0.00378048	0.189269	0.344126	Matrisome-associated	Secreted Factors
B_SL000480	P05112	IL4	-0.003789	0.192953	0.349964	Matrisome-associated	Secreted Factors
B_SL001777	P01034	CST3	0.00350975	0.194054	0.351099	Matrisome-associated	ECM Regulators
B_SL013710	O14511	NRG2	-0.0037709	0.195624	0.353078	Matrisome-associated	Secreted Factors
B_SL004400	P00740	F9	0.00349509	0.197902	0.356319	Matrisome-associated	ECM Regulators
B_SL004488	P49257	LMAN1	0.00372499	0.199084	0.356847	Matrisome-associated	ECM-affiliated Proteins
B_SL012805	Q9BQ16	SPOCK3	0.00371799	0.199566	0.356847	Core matrisome	Proteoglycans
B_SL000442	P01241	GH1	-0.0037239	0.199641	0.356847	Matrisome-associated	Secreted Factors
B_SL005165	P56470	LGALS4	0.00362676	0.202252	0.360642	Matrisome-associated	ECM-affiliated Proteins
B_SL002517	P01375	TNF	0.00364393	0.203513	0.362018	Matrisome-associated	Secreted Factors
B_SL019053	Q96KG7	MEGF10	-0.0036651	0.204338	0.362614	Matrisome-associated	Secreted Factors
B_SL003996B	P12644	BMP4	-0.0036178	0.207437	0.367233	Matrisome-associated	Secreted Factors
B_SL003185	P15018	LIF	0.00364096	0.210315	0.370643	Matrisome-associated	Secreted Factors
B_SL000485	P15248	IL9	0.00363243	0.210365	0.370643	Matrisome-associated	Secreted Factors
B_SL000527	P14780	MMP9	-0.0035925	0.211656	0.371393	Matrisome-associated	ECM Regulators
B_SL012581	Q6PCB0	VWA1	0.00361375	0.211794	0.371393	Core matrisome	ECM Glycoproteins
B_SL000530B	P13725	OSM	0.00355833	0.214232	0.374779	Matrisome-associated	Secreted Factors
B_SL006512	Q04756	HGFAC	0.00359197	0.21522	0.375619	Matrisome-associated	Secreted Factors
B_SL003197	O15444	CCL25	0.00321975	0.216326	0.376661	Matrisome-associated	Secreted Factors
B_SL000508	P01374|Q06643	LTA|LTB	-0.0035389	0.218252	0.379123	Matrisome-associated	Secreted Factors
B_SL007207	P35443	THBS4	-0.0035248	0.219367	0.379415	Core matrisome	ECM Glycoproteins
B_SL005214	Q9H2E6	SEMA6A	-0.0034875	0.219667	0.379415	Matrisome-associated	ECM-affiliated Proteins
B_SL012815	Q9BXJ1	C1QTNF1	-0.0035579	0.219958	0.379415	Matrisome-associated	ECM-affiliated Proteins
B_SL004717	P21980	TGM2	0.00349919	0.224156	0.38538	Matrisome-associated	ECM Regulators
B_SL001717	P22301	IL10	-0.0035301	0.224459	0.38538	Matrisome-associated	Secreted Factors
B_SL002530	P49747	COMP	0.00327329	0.225339	0.38538	Core matrisome	ECM Glycoproteins
B_SL001912	P09382	LGALS1	0.00352388	0.2255	0.38538	Matrisome-associated	ECM-affiliated Proteins
B_SL004333	O15520	FGF10	-0.003531	0.226511	0.386216	Matrisome-associated	Secreted Factors
B_SL000001B	P15941	MUC1	0.00347025	0.231371	0.392733	Matrisome-associated	ECM-affiliated Proteins
B_SL012744	Q8WU66	TSPEAR	0.00345653	0.231394	0.392733	Core matrisome	ECM Glycoproteins
B_SL004352	Q96PD4	IL17F	0.00345577	0.233835	0.395967	Matrisome-associated	Secreted Factors
B_SL002787	P21583	KITLG	0.00333044	0.239351	0.403696	Matrisome-associated	Secreted Factors
B_SL003022	P02760	AMBP	0.00320833	0.23949	0.403696	Matrisome-associated	ECM Regulators
B_SL017430	Q7Z5L3	C1QL2	0.00337372	0.241644	0.406402	Matrisome-associated	ECM-affiliated Proteins
B_SL006544	Q15582	TGFBI	0.00312007	0.245565	0.411472	Core matrisome	ECM Glycoproteins
B_SL004208	P04083	ANXA1	0.00332714	0.245771	0.411472	Matrisome-associated	ECM-affiliated Proteins
B_SL015449	Q9UBG3	CRNN	0.00335014	0.249165	0.415844	Matrisome-associated	Secreted Factors
B_SL012728	Q8TB73	NDNF	0.0033372	0.249506	0.415844	Core matrisome	ECM Glycoproteins
B_SL007148B	P20849	COL9A1	0.00329522	0.251529	0.418274	Core matrisome	Collagens
B_SL000550	P05154	SERPINA5	-0.0032551	0.253046	0.418928	Matrisome-associated	ECM Regulators
B_SL000535	P04085	PDGFA	-0.0033135	0.253055	0.418928	Matrisome-associated	Secreted Factors
B_SL000674	P19883	FST	0.00327431	0.255407	0.421877	Matrisome-associated	Secreted Factors
B_SL005488	Q14515	SPARCL1	0.0031442	0.256673	0.423024	Core matrisome	ECM Glycoproteins
B_SL012361	O15072	ADAMTS3	-0.0032964	0.25785	0.42402	Matrisome-associated	ECM Regulators
B_SL004248	P39905	GDNF	0.00329559	0.259205	0.425302	Matrisome-associated	Secreted Factors
B_SL012455	P58215	LOXL3	-0.0031741	0.260127	0.425871	Matrisome-associated	ECM Regulators
B_SL000022	P02671|P02675|P02679	FGA|FGB|FGG	0.00323159	0.264545	0.432149	Core matrisome	ECM Glycoproteins
B_SL006713	Q9BWP8	COLEC11	0.00313075	0.265915	0.43343	Matrisome-associated	ECM-affiliated Proteins
B_SL000483	P13232	IL7	-0.0032418	0.267615	0.435241	Matrisome-associated	Secreted Factors
B_SL007206B	P35442	THBS2	-0.0030784	0.27161	0.440104	Core matrisome	ECM Glycoproteins
B_SL008302	Q9GZM7	TINAGL1	0.00294392	0.271794	0.440104	Core matrisome	ECM Glycoproteins
B_SL004357	O14793	MSTN	-0.0031303	0.274841	0.444067	Matrisome-associated	Secreted Factors
B_SL007642	Q9BY76	ANGPTL4	-0.0031182	0.275705	0.444492	Matrisome-associated	Secreted Factors
B_SL012659	Q86Z23	C1QL4	0.00316193	0.27727	0.446044	Matrisome-associated	ECM-affiliated Proteins
B_SL004081	P07585	DCN	0.00312527	0.278089	0.44639	Core matrisome	Proteoglycans
B_SL004342	P55075	FGF8	-0.0031114	0.279721	0.447967	Matrisome-associated	Secreted Factors
B_SL003951A	P23560	BDNF	0.00306451	0.280282	0.447967	Matrisome-associated	Secreted Factors
B_SL002655	P29279	CTGF	-0.0031272	0.281017	0.448174	Core matrisome	ECM Glycoproteins
B_SL000491	P01042	KNG1	0.00310856	0.284505	0.452462	Matrisome-associated	ECM Regulators
B_SL001795	P01584	IL1B	-0.0030665	0.284928	0.452462	Matrisome-associated	Secreted Factors
B_SL004642	Q13443	ADAM9	-0.0030918	0.286531	0.454033	Matrisome-associated	ECM Regulators
B_SL000089	P10600	TGFB3	0.00306452	0.287619	0.454782	Matrisome-associated	Secreted Factors
B_SL004657	O75339	CILP	-0.0029806	0.297353	0.469172	Core matrisome	ECM Glycoproteins
B_SL000537	P01127	PDGFB	-0.0030004	0.299229	0.471126	Matrisome-associated	Secreted Factors
B_SL004059	P43235	CTSK	-0.0029588	0.302267	0.474899	Matrisome-associated	ECM Regulators
B_SL014048	Q86Y22	COL23A1	-0.0029688	0.303885	0.47643	Core matrisome	Collagens
B_SL010451	P0CG37	CFC1	-0.0029645	0.307023	0.480332	Matrisome-associated	Secreted Factors
B_SL005175	Q9P0M4	IL17C	0.00296364	0.308271	0.481267	Matrisome-associated	Secreted Factors
B_SL005178	Q9NZH6	IL37	0.00292386	0.308956	0.481321	Matrisome-associated	Secreted Factors
B_SL015109	Q92478	CLEC2B	-0.0029647	0.310009	0.481947	Matrisome-associated	ECM-affiliated Proteins
B_SL009951	O00755	WNT7A	-0.0029267	0.315023	0.488714	Matrisome-associated	Secreted Factors
B_SL003170	Q9Y258	CCL26	0.00289578	0.317851	0.49207	Matrisome-associated	Secreted Factors
B_SL017465A	Q9NZV1	CRIM1	0.00287171	0.320475	0.495097	Core matrisome	ECM Glycoproteins
B_SL003707B	P78536	ADAM17	-0.0028633	0.323689	0.499021	Matrisome-associated	ECM Regulators
B_SL004329	P43026	GDF5	0.00281237	0.326145	0.501225	Matrisome-associated	Secreted Factors
B_SL018459	P0C7M8	CLEC2L	-0.0028593	0.326474	0.501225	Matrisome-associated	ECM-affiliated Proteins
B_SL004673	P25774	CTSS	0.00279791	0.329073	0.504169	Matrisome-associated	ECM Regulators
B_SL012685	Q8N145	LGI3	-0.0028305	0.33395	0.510584	Core matrisome	ECM Glycoproteins
B_SL012774	Q96HD1	CRELD1	-0.0020366	0.336942	0.514097	Core matrisome	ECM Glycoproteins
B_SL001713	Q16552	IL17A	0.0028013	0.338097	0.514798	Matrisome-associated	Secreted Factors
B_SL021527	Q8WXG8	S100Z	-0.0027495	0.344228	0.52264	Matrisome-associated	Secreted Factors
B_SL008421	Q9UHI8	ADAMTS1	0.00276745	0.345181	0.52264	Matrisome-associated	ECM Regulators
B_SL007014	O43827	ANGPTL7	0.00276345	0.345366	0.52264	Matrisome-associated	Secreted Factors
B_SL017259	P32881	IFNA8	-0.0027376	0.348117	0.525728	Matrisome-associated	Secreted Factors
B_SL019671	Q63HQ2	EGFLAM	0.00256219	0.353637	0.532976	Core matrisome	ECM Glycoproteins
B_SL020353	P08476|P55103	INHBA|INHBC	-0.0026893	0.354999	0.533942	Matrisome-associated	Secreted Factors
B_SL007288B	P55103	INHBC	0.00259109	0.356647	0.535332	Matrisome-associated	Secreted Factors
B_SL005186	Q9NPH9	IL26	0.00265052	0.362056	0.542351	Matrisome-associated	Secreted Factors
B_SL005610B	Q9H8L6	MMRN2	-0.0026448	0.364741	0.545269	Core matrisome	ECM Glycoproteins
B_SL004339	P12034	FGF5	0.00264152	0.365694	0.545592	Matrisome-associated	Secreted Factors
B_SL008036	P13611	VCAN	0.00260513	0.367108	0.545618	Core matrisome	Proteoglycans
B_SL013548	Q6ZMJ4	IL34	0.00258845	0.367186	0.545618	Matrisome-associated	Secreted Factors
B_SL014328A	Q9GZP0	PDGFD	-0.0026057	0.368677	0.546736	Matrisome-associated	Secreted Factors
B_SL005232	P49765	VEGFB	-0.00258	0.374623	0.554443	Matrisome-associated	Secreted Factors
B_SL004651	Q02297	NRG1	-0.0025179	0.376881	0.556116	Matrisome-associated	Secreted Factors
B_SL002705	P07996	THBS1	-0.0025569	0.377257	0.556116	Core matrisome	ECM Glycoproteins
B_SL004210	P12429	ANXA3	-0.0025423	0.381745	0.561612	Matrisome-associated	ECM-affiliated Proteins
B_SL012880	Q9Y5Q6	INSL5	0.00247264	0.389015	0.570516	Matrisome-associated	Secreted Factors
B_SL012348	A8K2U0	A2ML1	-0.0024534	0.389339	0.570516	Matrisome-associated	ECM Regulators
B_SL004635	P32971	TNFSF8	0.00247944	0.393694	0.5757	Matrisome-associated	Secreted Factors
B_SL000530A	P13725	OSM	-0.0024875	0.394433	0.5757	Matrisome-associated	Secreted Factors
B_SL012868	Q9UKP5	ADAMTS6	-0.0024111	0.396239	0.577198	Matrisome-associated	ECM Regulators
B_SL003332	Q9ULZ9	MMP17	0.00244077	0.397764	0.578282	Matrisome-associated	ECM Regulators
B_SL003104	O00175	CCL24	0.00243283	0.404361	0.586719	Matrisome-associated	Secreted Factors
B_SL012368	O43897	TLL1	0.00238974	0.407509	0.590131	Matrisome-associated	ECM Regulators
B_SL004641B	O14672	ADAM10	0.00234299	0.415602	0.600675	Matrisome-associated	ECM Regulators
B_SL000088	P61812	TGFB2	0.00236646	0.41673	0.601131	Matrisome-associated	Secreted Factors
B_SL003188A	Q07325	CXCL9	-0.002353	0.419858	0.604465	Matrisome-associated	Secreted Factors
B_SL004212	P60903	S100A10	0.00230681	0.421995	0.606362	Matrisome-associated	Secreted Factors
B_SL012652	Q86WD7	SERPINA9	-0.0022261	0.426361	0.611447	Matrisome-associated	ECM Regulators
B_SL021489	Q9HCM2	PLXNA4	-0.0022605	0.427222	0.611498	Matrisome-associated	ECM-affiliated Proteins
B_SL003173	P09341	CXCL1	-0.0019894	0.428307	0.611867	Matrisome-associated	Secreted Factors
B_SL005437	Q9NQ76	MEPE	-0.0022971	0.429609	0.612545	Core matrisome	ECM Glycoproteins
B_SL017275	P0C862	C1QTNF9	-0.0022716	0.433486	0.616884	Matrisome-associated	ECM-affiliated Proteins
B_SL009332	P08861	CELA3B	0.00226792	0.435265	0.618227	Matrisome-associated	ECM Regulators
B_SL004211	P09525	ANXA4	-0.0022335	0.437096	0.618544	Matrisome-associated	ECM-affiliated Proteins
B_SL000268	P00747	PLG	-0.0021281	0.437413	0.618544	Matrisome-associated	ECM Regulators
B_SL002646	P50281	MMP14	-0.0022528	0.437996	0.618544	Matrisome-associated	ECM Regulators
B_SL004648B	O43557	TNFSF14	-0.0022154	0.440108	0.620343	Matrisome-associated	Secreted Factors
B_SL018252	Q6UVW9	CLEC2A	0.00217272	0.441431	0.621025	Matrisome-associated	ECM-affiliated Proteins
B_SL005167	O00214	LGALS8	-0.0022113	0.448336	0.629542	Matrisome-associated	ECM-affiliated Proteins
B_SL019315	A8TX70	COL6A5	-0.0021917	0.450756	0.631741	Core matrisome	Collagens
B_SL007756	Q9UK05	GDF2	0.00211902	0.454328	0.635543	Matrisome-associated	Secreted Factors
B_SL000125	P01583	IL1A	-0.0021639	0.458343	0.639951	Matrisome-associated	Secreted Factors
B_SL002621	P21741	MDK	0.00213545	0.459511	0.640373	Matrisome-associated	Secreted Factors
B_SL003341	P02679	FGG	0.00213917	0.461371	0.641757	Core matrisome	ECM Glycoproteins
B_SL020982	P27216	ANXA13	-0.0021314	0.46342	0.642109	Matrisome-associated	ECM-affiliated Proteins
B_SL004689A	O95388	WISP1	-0.001949	0.464116	0.642109	Core matrisome	ECM Glycoproteins
B_SL012444	P55081	MFAP1	0.00212864	0.46427	0.642109	Core matrisome	ECM Glycoproteins
B_SL004341	P55075	FGF8	0.00212354	0.465095	0.642109	Matrisome-associated	Secreted Factors
B_SL000540	P00747	PLG	0.00211134	0.467612	0.644382	Matrisome-associated	ECM Regulators
B_SL004351	Q9H293	IL25	0.00210143	0.470048	0.646303	Matrisome-associated	Secreted Factors
B_SL007065	O95972	BMP15	0.00209639	0.470753	0.646303	Matrisome-associated	Secreted Factors
B_SL018469	B1AKI9	ISM1	0.00208955	0.473787	0.648879	Matrisome-associated	Secreted Factors
B_SL003186	P47992	XCL1	-0.002078	0.476271	0.648879	Matrisome-associated	Secreted Factors
B_SL000304	P12643	BMP2	0.002077	0.476305	0.648879	Matrisome-associated	Secreted Factors
B_SL014095	Q8IUN9	CLEC10A	0.00206714	0.477059	0.648879	Matrisome-associated	ECM-affiliated Proteins
B_SL007929	P02747	C1QC	-0.0020455	0.477355	0.648879	Matrisome-associated	ECM-affiliated Proteins
B_SL004650	Q92765	FRZB	0.00180614	0.477891	0.648879	Matrisome-associated	Secreted Factors
B_SL000070	P51654	GPC3	0.00183283	0.479762	0.650118	Matrisome-associated	ECM-affiliated Proteins
B_SL010463	Q8N158	GPC2	0.00204128	0.48056	0.650118	Matrisome-associated	ECM-affiliated Proteins
B_SL014330	P01042	KNG1	0.00199553	0.485627	0.655774	Matrisome-associated	ECM Regulators
B_SL017503	O75078	ADAM11	0.00189318	0.489338	0.659055	Matrisome-associated	ECM Regulators
B_SL018075	P05014	IFNA4	-0.0020169	0.489838	0.659055	Matrisome-associated	Secreted Factors
B_SL005087	Q16270	IGFBP7	-0.0018947	0.491003	0.659423	Core matrisome	ECM Glycoproteins
B_SL005707	Q14393	GAS6	-0.0019146	0.491971	0.659527	Core matrisome	ECM Glycoproteins
B_SL000481	P05113	IL5	0.00199028	0.494118	0.660922	Matrisome-associated	Secreted Factors
B_SL007521	Q8IUK5	PLXDC1	-0.0019481	0.494798	0.660922	Matrisome-associated	ECM-affiliated Proteins
B_SL003707A	P78536	ADAM17	-0.001966	0.499793	0.666367	Matrisome-associated	ECM Regulators
B_SL001802	P01579	IFNG	-0.0019473	0.500676	0.666367	Matrisome-associated	Secreted Factors
B_SL004486	P49767	VEGFC	-0.0019458	0.501837	0.666713	Matrisome-associated	Secreted Factors
B_SL003171	P08620	FGF4	-0.0019246	0.505301	0.66949	Matrisome-associated	Secreted Factors
B_SL007049	O76096	CST7	0.00191692	0.508405	0.66949	Matrisome-associated	ECM Regulators
B_SL007573	Q92626	PXDN	-0.0018802	0.509105	0.66949	Core matrisome	ECM Glycoproteins
B_SL017106	P01566	IFNA10	0.00192214	0.509529	0.66949	Matrisome-associated	Secreted Factors
B_SL012611	Q6UXI7	VIT	-0.0017789	0.510034	0.66949	Core matrisome	ECM Glycoproteins
B_SL004340	P10767	FGF6	0.00189976	0.511243	0.66949	Matrisome-associated	Secreted Factors
B_SL007288A	P55103	INHBC	0.001866	0.511913	0.66949	Matrisome-associated	Secreted Factors
B_SL002704	P21246	PTN	0.00180607	0.511916	0.66949	Matrisome-associated	Secreted Factors
B_SL004825	P33764	S100A3	-0.0019118	0.51207	0.66949	Matrisome-associated	Secreted Factors
B_SL017189	P01042	KNG1	0.00187472	0.513116	0.669675	Matrisome-associated	ECM Regulators
B_SL008121	P50995	ANXA11	-0.0018848	0.51628	0.672618	Matrisome-associated	ECM-affiliated Proteins
B_SL004644A	Q92838	EDA	0.00185387	0.518718	0.674607	Matrisome-associated	Secreted Factors
B_SL008886	Q6UXB4	CLEC4G	-0.0018153	0.519766	0.674783	Matrisome-associated	ECM-affiliated Proteins
B_SL011888	Q9H4F8	SMOC1	-0.001633	0.522206	0.676765	Core matrisome	ECM Glycoproteins
B_SL004346	Q9NYY1	IL20	-0.0018223	0.527194	0.682034	Matrisome-associated	Secreted Factors
B_SL010379	Q14563	SEMA3A	0.00181703	0.529783	0.684188	Matrisome-associated	ECM-affiliated Proteins
B_SL008377	Q9UKZ9	PCOLCE2	-0.0018118	0.53228	0.685288	Core matrisome	ECM Glycoproteins
B_SL003993	P22004	BMP6	0.00181205	0.532487	0.685288	Matrisome-associated	Secreted Factors
B_SL018331	B2RUY7	VWC2L	-0.0017946	0.536022	0.688639	Matrisome-associated	Secreted Factors
B_SL005184	P29460|Q9NPF7	IL12B|IL23A	-0.0017273	0.537189	0.688943	Matrisome-associated	Secreted Factors
B_SL004250	P29460	IL12B	-0.0017606	0.539804	0.690616	Matrisome-associated	Secreted Factors
B_SL007775	Q9Y251	HPSE	-0.0017712	0.540813	0.690616	Matrisome-associated	ECM Regulators
B_SL003169	P42830	CXCL5	0.00170804	0.541294	0.690616	Matrisome-associated	Secreted Factors
B_SL012826	Q9H114	CSTL1	-0.0017536	0.543566	0.692322	Matrisome-associated	ECM Regulators
B_SL018350	Q9P0K1	ADAM22	-0.0017157	0.546377	0.694707	Matrisome-associated	ECM Regulators
B_SL007932B	P02452	COL1A1	-0.0017511	0.547928	0.695483	Core matrisome	Collagens
B_SL007640	Q9BXN2	CLEC7A	0.00171255	0.553158	0.700919	Matrisome-associated	ECM-affiliated Proteins
B_SL004558	P13727	PRG2	0.00171557	0.554681	0.701647	Core matrisome	Proteoglycans
B_SL004335	O60258	FGF17	0.00167376	0.562177	0.70968	Matrisome-associated	Secreted Factors
B_SL004331	P26441	CNTF	0.00168382	0.562949	0.70968	Matrisome-associated	Secreted Factors
B_SL008928	Q8IWU5	SULF2	0.00161552	0.564998	0.711052	Matrisome-associated	ECM Regulators
B_SL001791	P02818	BGLAP	-0.0016764	0.566696	0.711978	Core matrisome	ECM Glycoproteins
B_SL017072	Q9Y2I2	NTNG1	0.00160763	0.567968	0.712343	Core matrisome	ECM Glycoproteins
B_SL004641A	O14672	ADAM10	0.00165578	0.568912	0.712343	Matrisome-associated	ECM Regulators
B_SL008375B	P20073	ANXA7	-0.0016326	0.571917	0.714896	Matrisome-associated	ECM-affiliated Proteins
B_SL017248B	Q2MKA7	RSPO1	0.00164069	0.573958	0.716238	Core matrisome	ECM Glycoproteins
B_SL015911	O75077	ADAM23	-0.001522	0.576467	0.718158	Matrisome-associated	ECM Regulators
B_SL004643	Q9Y264	ANGPT4	-0.0015949	0.580688	0.722201	Matrisome-associated	Secreted Factors
B_SL008518	Q9BXP8	PAPPA2	-0.0016025	0.58193	0.72253	Matrisome-associated	ECM Regulators
B_SL008212	Q16363	LAMA4	0.00156922	0.58678	0.727331	Core matrisome	ECM Glycoproteins
B_SL017116B	Q13444	ADAM15	-0.0015577	0.59163	0.731438	Matrisome-associated	ECM Regulators
B_SL011071	Q9NRA1	PDGFC	0.00155174	0.592069	0.731438	Matrisome-associated	Secreted Factors
B_SL008406	O15204	ADAMDEC1	0.00153784	0.594096	0.732524	Matrisome-associated	ECM Regulators
B_SL012393	O95428	PAPLN	0.00154671	0.594928	0.732524	Core matrisome	ECM Glycoproteins
B_SL004739	Q14624	ITIH4	-0.0015076	0.597977	0.734707	Matrisome-associated	ECM Regulators
B_SL005161	P61328	FGF12	-0.0015296	0.598687	0.734707	Matrisome-associated	Secreted Factors
B_SL010168	Q9UBD3	XCL2	-0.0015242	0.600856	0.735744	Matrisome-associated	Secreted Factors
B_SL012859	Q9UBM4	OPTC	0.00150668	0.60152	0.735744	Core matrisome	Proteoglycans
B_SL005166	P47929	LGALS7	-0.0014809	0.61123	0.74501	Matrisome-associated	ECM-affiliated Proteins
B_SL011969	Q8IW75	SERPINA12	-0.0014368	0.6114	0.74501	Matrisome-associated	ECM Regulators
B_SL008375A	P20073	ANXA7	-0.0014663	0.612116	0.74501	Matrisome-associated	ECM-affiliated Proteins
B_SL000598B	P40225	THPO	0.00144727	0.619176	0.752365	Matrisome-associated	Secreted Factors
B_SL012379	O75093	SLIT1	0.00142255	0.621938	0.752647	Core matrisome	ECM Glycoproteins
B_SL000479	P08700	IL3	0.00143798	0.622348	0.752647	Matrisome-associated	Secreted Factors
B_SL018579	Q5QGZ9	CLEC12A	0.00142888	0.62246	0.752647	Matrisome-associated	ECM-affiliated Proteins
B_SL000006	P05121	SERPINE1	0.00132801	0.625182	0.754706	Matrisome-associated	ECM Regulators
B_SL018851	P01568	IFNA21	-0.0013977	0.631615	0.760102	Matrisome-associated	Secreted Factors
B_SL007417	Q14213	EBI3	-0.0012361	0.632299	0.760102	Matrisome-associated	Secreted Factors
B_SL003647	P08133	ANXA6	-0.0013833	0.632733	0.760102	Matrisome-associated	ECM-affiliated Proteins
B_SL004338	Q9NP95	FGF20	-0.0013541	0.642292	0.768378	Matrisome-associated	Secreted Factors
B_SL001908	Q9Y4K0	LOXL2	0.0013466	0.642677	0.768378	Matrisome-associated	ECM Regulators
B_SL017070	Q8TCW7	ZPLD1	0.00135739	0.642737	0.768378	Core matrisome	ECM Glycoproteins
B_SL010462	O00602	FCN1	0.00131617	0.644902	0.769722	Matrisome-associated	ECM-affiliated Proteins
B_SL014309	P55075	FGF8	-0.0013276	0.647603	0.771355	Matrisome-associated	Secreted Factors
B_SL006422	O96014	WNT11	0.00131599	0.649048	0.771355	Matrisome-associated	Secreted Factors
B_SL002755	Q13219	PAPPA	-0.0010875	0.649398	0.771355	Matrisome-associated	ECM Regulators
B_SL006915	Q8NEV9|Q14213	IL27|EBI3	-0.0012959	0.656047	0.777607	Matrisome-associated	Secreted Factors
B_SL004928A	P12111	COL6A3	-0.0012903	0.656762	0.777607	Core matrisome	Collagens
B_SL020074	Q9H3T2	SEMA6C	0.00128823	0.658633	0.778576	Matrisome-associated	ECM-affiliated Proteins
B_SL000613	P00749	PLAU	-0.0012029	0.663833	0.783471	Matrisome-associated	ECM Regulators
B_SL014291	Q9H3S1	SEMA4A	-0.0012019	0.665644	0.784358	Matrisome-associated	ECM-affiliated Proteins
B_SL017115	P05013	IFNA6	-0.0012308	0.67155	0.790058	Matrisome-associated	Secreted Factors
B_SL017458	P05015	IFNA16	-0.0012332	0.672877	0.790363	Matrisome-associated	Secreted Factors
B_SL008522	Q13591	SEMA5A	0.001187	0.674374	0.790867	Matrisome-associated	ECM-affiliated Proteins
B_SL004477	P06702	S100A9	0.00119265	0.676584	0.792202	Matrisome-associated	Secreted Factors
B_SL014112	Q9ULL4	PLXNB3	-0.0011922	0.682252	0.797578	Matrisome-associated	ECM-affiliated Proteins
B_SL012886	Q9Y6Z7	COLEC10	-0.0011794	0.683687	0.797994	Matrisome-associated	ECM-affiliated Proteins
B_SL004829	P31151	S100A7	0.00116564	0.685251	0.79856	Matrisome-associated	Secreted Factors
B_SL000046	P01344	IGF2	-0.0011661	0.687484	0.799903	Matrisome-associated	Secreted Factors
B_SL005162	P11487	FGF3	-0.0011567	0.691378	0.803171	Matrisome-associated	Secreted Factors
B_SL001995	Q15389	ANGPT1	-0.0010748	0.712027	0.825862	Matrisome-associated	Secreted Factors
B_SL008669	Q9H0B8	CRISPLD2	0.00104894	0.713582	0.82637	Core matrisome	ECM Glycoproteins
B_SL008427	O94813	SLIT2	0.00098932	0.715441	0.827228	Core matrisome	ECM Glycoproteins
B_SL013044	P50452	SERPINB8	0.00102746	0.719761	0.830925	Matrisome-associated	ECM Regulators
B_SL004837	P08476|P09529	INHBA|INHBB	-0.0010375	0.722218	0.83132	Matrisome-associated	Secreted Factors
B_SL012855	Q9P218	COL20A1	0.00103242	0.72235	0.83132	Core matrisome	Collagens
B_SL017962	Q9UHP7	CLEC2D	0.00100299	0.724151	0.832099	Matrisome-associated	ECM-affiliated Proteins
B_SL000137	P35070	BTC	-0.0009966	0.731214	0.837758	Matrisome-associated	Secreted Factors
B_SL010384	Q08629	SPOCK1	0.00097743	0.73134	0.837758	Core matrisome	Proteoglycans
B_SL007531	Q8N8U9	BMPER	0.00095175	0.740955	0.846593	Core matrisome	ECM Glycoproteins
B_SL007650	Q9GZT9	EGLN1	-0.0009628	0.741431	0.846593	Matrisome-associated	ECM Regulators
B_SL006523	Q08431	MFGE8	0.00089297	0.742485	0.846593	Core matrisome	ECM Glycoproteins
B_SL003168	Q9Y4X3	CCL27	0.00093521	0.747299	0.850771	Matrisome-associated	Secreted Factors
B_SL000597	P01374	LTA	-0.0009291	0.748964	0.851357	Matrisome-associated	Secreted Factors
B_SL012378	O75063	FAM20B	0.00083432	0.753934	0.855691	Matrisome-associated	ECM Regulators
B_SL003043	P35625	TIMP3	-0.0008685	0.757018	0.856555	Matrisome-associated	ECM Regulators
B_SL007003	O43323	DHH	-0.0008897	0.758028	0.856555	Matrisome-associated	Secreted Factors
B_SL000136	P15514	AREG	-0.000887	0.758167	0.856555	Matrisome-associated	Secreted Factors
B_SL007361	Q05315	CLC	-0.0008599	0.766864	0.86506	Matrisome-associated	ECM-affiliated Proteins
B_SL007681	Q9HCT0	FGF22	0.00085553	0.768515	0.865371	Matrisome-associated	Secreted Factors
B_SL004670	Q5T4W7	ARTN	0.00085419	0.769478	0.865371	Matrisome-associated	Secreted Factors
B_SL004783	P80511	S100A12	-0.0008283	0.773031	0.868047	Matrisome-associated	Secreted Factors
B_SL000004	P09038	FGF2	-0.0008068	0.781848	0.876618	Matrisome-associated	Secreted Factors
B_SL004337	O95750	FGF19	0.00073736	0.790469	0.884942	Matrisome-associated	Secreted Factors
B_SL004000	O95715	CXCL14	-0.0007497	0.794658	0.888288	Matrisome-associated	Secreted Factors
B_SL007745	Q9UGM3	DMBT1	-0.0007447	0.798224	0.890928	Core matrisome	ECM Glycoproteins
B_SL004334	O43320	FGF16	-0.0007303	0.800027	0.891571	Matrisome-associated	Secreted Factors
B_SL013786	P49221	TGM4	-0.0007332	0.801209	0.891571	Matrisome-associated	ECM Regulators
B_SL009025	Q9Y4D7	PLXND1	0.0006956	0.805428	0.893422	Matrisome-associated	ECM-affiliated Proteins
B_SL008559	Q6UVK1	CSPG4	-0.0007162	0.805455	0.893422	Matrisome-associated	ECM-affiliated Proteins
B_SL000345	P08311	CTSG	0.00071289	0.806494	0.893422	Matrisome-associated	ECM Regulators
B_SL000470	P20809	IL11	0.00068861	0.811879	0.896909	Matrisome-associated	Secreted Factors
B_SL005172	P24592	IGFBP6	0.00060698	0.813749	0.896909	Core matrisome	ECM Glycoproteins
B_SL005180	Q9NZH8	IL36G	0.00068175	0.814313	0.896909	Matrisome-associated	Secreted Factors
B_SL012879	Q9Y581	INSL6	-0.0006743	0.816583	0.896909	Matrisome-associated	Secreted Factors
B_SL001880	P01574	IFNB1	0.00067276	0.817079	0.896909	Matrisome-associated	Secreted Factors
B_SL018319	Q6HA08	ASTL	-0.0006711	0.81744	0.896909	Matrisome-associated	ECM Regulators
B_SL000309	P02745|P02746|P02747	C1QA|C1QB|C1QC	-0.0006685	0.818126	0.896909	Matrisome-associated	ECM-affiliated Proteins
B_SL007105	P10720	PF4V1	-0.0006415	0.821641	0.898469	Matrisome-associated	Secreted Factors
B_SL003769	Q96HF1	SFRP2	-0.0006433	0.821977	0.898469	Matrisome-associated	Secreted Factors
B_SL020150	Q9UKF5	ADAM29	0.00064861	0.823976	0.899325	Matrisome-associated	ECM Regulators
B_SL003320B	O43915	FIGF	-0.0006003	0.829047	0.903129	Matrisome-associated	Secreted Factors
B_SL011890	Q9UHV8	LGALS13	-0.0006266	0.829902	0.903129	Matrisome-associated	ECM-affiliated Proteins
B_SL004832	P05109|P06702	S100A8|S100A9	0.00060148	0.835182	0.90632	Matrisome-associated	Secreted Factors
B_SL012749	Q8WX77	IGFBPL1	0.00060488	0.835284	0.90632	Core matrisome	ECM Glycoproteins
B_SL002783	Q16619	CTF1	0.00059271	0.836684	0.90651	Matrisome-associated	Secreted Factors
B_SL007206A	P35442	THBS2	0.00057384	0.842926	0.911938	Core matrisome	ECM Glycoproteins
B_SL009988	O43184	ADAM12	0.00054937	0.850512	0.918802	Matrisome-associated	ECM Regulators
B_SL011049B	P48740	MASP1	0.00053801	0.853339	0.920512	Matrisome-associated	ECM Regulators
B_SL001716	P29459|P29460	IL12A|IL12B	0.00052291	0.858057	0.924254	Matrisome-associated	Secreted Factors
B_SL008738	Q96DR8	MUCL1	0.00049462	0.865183	0.929761	Matrisome-associated	ECM-affiliated Proteins
B_SL008193	Q14112	NID2	0.00049134	0.866302	0.929761	Core matrisome	ECM Glycoproteins
B_SL000087	P05231	IL6	-0.0004793	0.86694	0.929761	Matrisome-associated	Secreted Factors
B_SL018610B	Q9H013	ADAM19	-0.0004488	0.877799	0.939514	Matrisome-associated	ECM Regulators
B_SL004909	P13928	ANXA8	0.00043791	0.879116	0.939514	Matrisome-associated	ECM-affiliated Proteins
B_SL001938	P08476	INHBA	-0.0004308	0.879842	0.939514	Matrisome-associated	Secreted Factors
B_SL018586	Q9UKF2	ADAM30	0.00043302	0.881133	0.939537	Matrisome-associated	ECM Regulators
B_SL020310	O75462	CRLF1	0.00040292	0.885824	0.942592	Matrisome-associated	Secreted Factors
B_SL005171	P22692	IGFBP4	0.00038958	0.889476	0.942592	Core matrisome	ECM Glycoproteins
B_SL000584	P01137	TGFB1	0.00039457	0.891534	0.942592	Matrisome-associated	Secreted Factors
B_SL001959	P48594	SERPINB4	-0.0003926	0.892729	0.942592	Matrisome-associated	ECM Regulators
B_SL016463	Q3ZCW2	HSPC159	0.00039064	0.893218	0.942592	Matrisome-associated	ECM-affiliated Proteins
B_SL002640	P49763	PGF	0.00038641	0.893821	0.942592	Matrisome-associated	Secreted Factors
B_SL004649	P23510	TNFSF4	-0.0003862	0.89412	0.942592	Matrisome-associated	Secreted Factors
B_SL004347	Q9GZX6	IL22	0.00038664	0.894345	0.942592	Matrisome-associated	Secreted Factors
B_SL012396A	O95841	ANGPTL1	0.00036389	0.895462	0.942592	Matrisome-associated	Secreted Factors
B_SL012396B	O95841	ANGPTL1	0.00035574	0.900975	0.947048	Matrisome-associated	Secreted Factors
B_SL012449	P56704	WNT3A	0.00035258	0.902763	0.947582	Matrisome-associated	Secreted Factors
B_SL004336	O76093	FGF18	-0.0003348	0.908643	0.951695	Matrisome-associated	Secreted Factors
B_SL006411	O75830	SERPINI2	-0.0003313	0.909255	0.951695	Matrisome-associated	ECM Regulators
B_SL005164	P05162	LGALS2	0.00031889	0.912959	0.954223	Matrisome-associated	ECM-affiliated Proteins
B_SL000133	P78556	CCL20	0.00028441	0.921846	0.960213	Matrisome-associated	Secreted Factors
B_SL000357	P00740	F9	-0.0002559	0.925822	0.960213	Matrisome-associated	ECM Regulators
B_SL004360	P34130	NTF4	-0.0002642	0.927838	0.960213	Matrisome-associated	Secreted Factors
B_SL001718	P35225	IL13	-0.0002594	0.928354	0.960213	Matrisome-associated	Secreted Factors
B_SL002684	P09603	CSF1	0.00025872	0.928913	0.960213	Matrisome-associated	Secreted Factors
B_SL017116A	Q13444	ADAM15	0.00025288	0.93023	0.960213	Matrisome-associated	ECM Regulators
B_SL012491	Q13214	SEMA3B	0.00025457	0.930441	0.960213	Matrisome-associated	ECM-affiliated Proteins
B_SL003849	P31371	FGF9	-0.0002507	0.930809	0.960213	Matrisome-associated	Secreted Factors
B_SL014328B	Q9GZP0	PDGFD	-0.0002508	0.93099	0.960213	Matrisome-associated	Secreted Factors
B_SL008268	Q92743	HTRA1	0.00023349	0.931666	0.960213	Matrisome-associated	ECM Regulators
B_SL008729	Q6UX71	PLXDC2	-0.0002399	0.933791	0.961065	Matrisome-associated	ECM-affiliated Proteins
B_SL019978	P01567	IFNA7	0.00018393	0.949682	0.976062	Matrisome-associated	Secreted Factors
B_SL003196	Q92583	CCL17	0.00014731	0.958739	0.983703	Matrisome-associated	Secreted Factors
B_SL004258	Q15848	ADIPOQ	0.00012323	0.960105	0.983703	Core matrisome	ECM Glycoproteins
B_SL021466	P01562	IFNA1	0.00014136	0.961292	0.983703	Matrisome-associated	Secreted Factors
B_SL012818A	Q9BXJ4	C1QTNF3	-0.0001351	0.962434	0.983703	Matrisome-associated	ECM-affiliated Proteins
B_SL000424	P02671|P02675|P02679	FGA|FGB|FGG	-0.0001256	0.965595	0.985572	Core matrisome	ECM Glycoproteins
B_SL012367	O43854	EDIL3	-9.81e-05	0.970219	0.98813	Core matrisome	ECM Glycoproteins
B_SL010428	O00622	CYR61	-0.0001052	0.970771	0.98813	Core matrisome	ECM Glycoproteins
B_SL009328	P0DML2|P0DML3	CSH1|CSH2	-8.59e-05	0.976231	0.99156	Matrisome-associated	Secreted Factors
B_SL012351	O00469	PLOD2	-8.02e-05	0.977351	0.99156	Matrisome-associated	ECM Regulators
B_SL007828	Q8WWG1	NRG4	7.86e-05	0.978546	0.99156	Matrisome-associated	Secreted Factors
B_SL001691	P21781	FGF7	-7.45e-05	0.979501	0.99156	Matrisome-associated	Secreted Factors
B_SL005234	O60383	GDF9	5.79e-05	0.984149	0.994831	Matrisome-associated	Secreted Factors
B_SL003329	Q16627	CCL14	-5.24e-05	0.985421	0.994831	Matrisome-associated	Secreted Factors
B_SL008693	Q14314	FGL2	-4.01e-05	0.988717	0.996799	Core matrisome	ECM Glycoproteins
B_SL005179	Q9NZH7	IL36B	-1.6e-05	0.995627	0.999435	Matrisome-associated	Secreted Factors
B_SL004809	P31949	S100A11	1.27e-05	0.996502	0.999435	Matrisome-associated	Secreted Factors
B_SL007056	O95393	BMP10	1.07e-05	0.997054	0.999435	Matrisome-associated	Secreted Factors
B_SL004326	Q9UNG2	TNFSF18	-9.96e-06	0.99723	0.999435	Matrisome-associated	Secreted Factors
B_SL005397	P30740	SERPINB1	-6.89e-06	0.998085	0.999435	Matrisome-associated	ECM Regulators
B_SL007385	Q13007	IL24	-1.69e-06	0.999532	0.999532	Matrisome-associated	Secreted Factors

## Sheet: ST5.clusterEnrichment
ST5. Matrisome Protein enriched clusters in Robbins et al. (2021)
Clusters	ClusterSize	matrisomeOverlap	pval	qval
3	161	51	3.31285e-08	8.28213e-07
8	46	20	2.64256e-06	3.3032e-05
13	78	27	9.8336e-06	8.19466e-05
10	108	29	0.000783154	0.00489472
22	5	4	0.00213941	0.0106971
12	71	20	0.00268912	0.0112047
15	134	32	0.00350215	0.0125077
25	4	3	0.0116464	0.0363949
17	37	11	0.0155509	0.0431969
9	5	3	0.0259068	0.064767
23	3	2	0.0596932	0.135666
18	7	3	0.0720156	0.150032
11	87	18	0.0865525	0.166447
20	1	1	0.148684	0.265507
19	31	6	0.309455	0.515758
1	126	20	0.412429	0.64442
7	130	20	0.47188	0.693941
2	841	121	0.683191	0.839297
14	61	8	0.70501	0.839297
16	7	1	0.676171	0.839297
21	7	1	0.676171	0.839297
4	917	111	0.996605	1
5	1399	139	1	1
6	709	89	0.974815	1
24	2	0	1	1

## Sheet: ST6.clusterFunctions
ST6. Functional enrichment of matrisome enriched clusters in Robbins et al. (2021)
column_label	ID	Description	GeneRatio	BgRatio	pvalue	p.adjust	qvalue	geneID	Count	ONTOLOGY
Cluster_3	HALLMARK_EPITHELIAL_MESENCHYMAL_TRANSITION	HALLMARK_EPITHELIAL_MESENCHYMAL_TRANSITION	13 of 62	138 of 1797	0.000574432	0.0218284	0.0205586	7422/960/4907/7076/7431/3624/1311/649/10516/4060/26585/4837/5654	13	NA
Cluster_3	HALLMARK_COAGULATION	HALLMARK_COAGULATION	10 of 62	103 of 1797	0.00215793	0.0410006	0.0386156	716/1508/2157/7076/1311/2165/649/1510/1397/5654	10	NA
Cluster_15	HALLMARK_APICAL_SURFACE	HALLMARK_APICAL_SURFACE	5 of 49	23 of 1797	0.00028493	0.0111123	0.0104974	2619/3560/1946/2050/2683	5	NA
Cluster_3	GO:0030312	external encapsulating structure	28 of 149	347 of 4580	4.54795e-06	0.00055485	0.00055485	VEGFA/CTSB/COL18A1/TIMP1/COMP/AMBP/IHH/FBLN5/CTSS/SPON1/SHH/SEMA7A/LUM/ANGPTL3/GREM1/THBS4/PXDN/MMP19/HTRA1/ASPN/CTSZ/CD248/TPSB2/KERA/MFAP2/ITIH5/KAZALD1/TPSAB1	28	CC
Cluster_3	GO:0031012	extracellular matrix	28 of 149	347 of 4580	4.54795e-06	0.00055485	0.00055485	VEGFA/CTSB/COL18A1/TIMP1/COMP/AMBP/IHH/FBLN5/CTSS/SPON1/SHH/SEMA7A/LUM/ANGPTL3/GREM1/THBS4/PXDN/MMP19/HTRA1/ASPN/CTSZ/CD248/TPSB2/KERA/MFAP2/ITIH5/KAZALD1/TPSAB1	28	CC
Cluster_3	GO:0062023	collagen-containing extracellular matrix	23 of 149	274 of 4580	1.94256e-05	0.00157994	0.00157994	CTSB/COL18A1/TIMP1/COMP/AMBP/FBLN5/CTSS/SPON1/SHH/SEMA7A/LUM/ANGPTL3/GREM1/THBS4/PXDN/HTRA1/ASPN/CTSZ/TPSB2/MFAP2/ITIH5/KAZALD1/TPSAB1	23	CC
Cluster_3	GO:0009986	cell surface	30 of 149	486 of 4580	0.000344414	0.0210093	0.0210093	VEGFA/CD44/NT5E/CTSB/IL6R/AMBP/CXCL10/LEPR/INSR/SPA17/LAYN/NECTIN2/GFRA1/CD209/LILRB1/SHH/SEMA7A/ANGPTL3/GREM1/SPN/PXDN/CD248/CLMP/CNTN2/IL17RC/CLSTN3/CST8/PSG5/NLGN1/LCT	30	CC
Cluster_8	GO:0072562	blood microparticle	8 of 43	72 of 4580	2.34569e-07	2.76791e-05	2.56791e-05	SERPINA3/AHSG/A2M/ALB/SERPINC1/HPX/TF/GSN	8	CC
Cluster_8	GO:0062023	collagen-containing extracellular matrix	10 of 43	274 of 4580	0.000163839	0.00750152	0.00695949	SERPINA3/AHSG/A2M/SERPINC1/HPX/CLEC3B/TNC/TNXB/BCAN/CBLN4	10	CC
Cluster_8	GO:0030312	external encapsulating structure	11 of 43	347 of 4580	0.000254289	0.00750152	0.00695949	SERPINA3/AHSG/A2M/SERPINC1/HPX/CLEC3B/TNC/TNXB/BCAN/EPYC/CBLN4	11	CC
Cluster_8	GO:0031012	extracellular matrix	11 of 43	347 of 4580	0.000254289	0.00750152	0.00695949	SERPINA3/AHSG/A2M/SERPINC1/HPX/CLEC3B/TNC/TNXB/BCAN/EPYC/CBLN4	11	CC
Cluster_8	GO:0031093	platelet alpha granule lumen	4 of 43	52 of 4580	0.00131511	0.0310365	0.0287939	SERPINA3/AHSG/A2M/ALB	4	CC
Cluster_8	GO:0005788	endoplasmic reticulum lumen	7 of 43	191 of 4580	0.00176617	0.0347347	0.0322249	IGFBP3/AHSG/ALB/SERPINC1/TF/TNC/IGFBP5	7	CC
Cluster_10	GO:0004867	serine-type endopeptidase inhibitor activity	8 of 95	67 of 4485	7.03524e-05	0.0154719	0.0145237	SERPINA1/SERPINF2/SERPINA7/SERPINB5/SPINT1/ITIH2/SERPINA4/SERPINB13	8	MF
Cluster_10	GO:0004866	endopeptidase inhibitor activity	10 of 95	118 of 4485	0.000166361	0.0154719	0.0145237	SERPINA1/SERPINF2/NGF/SERPINA7/SERPINB5/SPINT1/ITIH2/SERPINA4/LCN1/SERPINB13	10	MF
Cluster_10	GO:0030414	peptidase inhibitor activity	10 of 95	121 of 4485	0.000204953	0.0154719	0.0145237	SERPINA1/SERPINF2/NGF/SERPINA7/SERPINB5/SPINT1/ITIH2/SERPINA4/LCN1/SERPINB13	10	MF
Cluster_10	GO:0061135	endopeptidase regulator activity	10 of 95	125 of 4485	0.000267912	0.0154719	0.0145237	SERPINA1/SERPINF2/NGF/SERPINA7/SERPINB5/SPINT1/ITIH2/SERPINA4/LCN1/SERPINB13	10	MF
Cluster_10	GO:0061134	peptidase regulator activity	10 of 95	144 of 4485	0.000831741	0.0384264	0.0360713	SERPINA1/SERPINF2/NGF/SERPINA7/SERPINB5/SPINT1/ITIH2/SERPINA4/LCN1/SERPINB13	10	MF
Cluster_13	GO:0009986	cell surface	21 of 74	486 of 4580	1.57401e-05	0.0029434	0.00283322	GPC1/CDH5/FCER2/TEK/NCAM1/ENG/MBL2/LRP8/WIF1/LIFR/PDCD1LG2/CNTFR/IL3RA/NRCAM/FAP/TREML2/CD8A/CD93/SCUBE3/ATP1B2/CLEC4C	21	CC
Cluster_13	GO:0009897	external side of plasma membrane	13 of 74	222 of 4580	4.31006e-05	0.0040299	0.00387905	CDH5/FCER2/NCAM1/ENG/MBL2/LIFR/PDCD1LG2/CNTFR/IL3RA/NRCAM/CD8A/ATP1B2/CLEC4C	13	CC
Cluster_13	GO:0062023	collagen-containing extracellular matrix	14 of 74	274 of 4580	9.50498e-05	0.00592477	0.00570299	GPC1/MMP2/TIMP2/NCAM1/FBLN1/APLP1/HSPG2/COL15A1/NTN4/MATN2/EDIL3/FGL1/MFAP5/EMILIN3	14	CC
Cluster_13	GO:0098552	side of membrane	13 of 74	293 of 4580	0.000696356	0.0291776	0.0280854	CDH5/FCER2/NCAM1/ENG/MBL2/LIFR/PDCD1LG2/CNTFR/IL3RA/NRCAM/CD8A/ATP1B2/CLEC4C	13	CC
Cluster_13	GO:0005604	basement membrane	5 of 74	47 of 4580	0.00086874	0.0291776	0.0280854	FBLN1/APLP1/HSPG2/COL15A1/NTN4	5	CC
Cluster_13	GO:0030312	external encapsulating structure	14 of 74	347 of 4580	0.00109221	0.0291776	0.0280854	GPC1/MMP2/TIMP2/NCAM1/FBLN1/APLP1/HSPG2/COL15A1/NTN4/MATN2/EDIL3/FGL1/MFAP5/EMILIN3	14	CC
Cluster_13	GO:0031012	extracellular matrix	14 of 74	347 of 4580	0.00109221	0.0291776	0.0280854	GPC1/MMP2/TIMP2/NCAM1/FBLN1/APLP1/HSPG2/COL15A1/NTN4/MATN2/EDIL3/FGL1/MFAP5/EMILIN3	14	CC
Cluster_13	GO:0043235	receptor complex	10 of 74	200 of 4580	0.00125349	0.0293003	0.0282035	FGFR1/TEK/FLT4/ENG/LRP8/LIFR/CNTFR/IL3RA/NRP1/CD8A	10	CC
Cluster_13	GO:0019838	growth factor binding	9 of 72	96 of 4485	1.80784e-05	0.00332642	0.00287351	GPC1/IL1R2/IGFBP1/FGFR1/FLT4/ENG/LIFR/NRP1/WFIKKN2	9	MF
Cluster_13	GO:0019955	cytokine binding	8 of 72	88 of 4485	6.84605e-05	0.00629837	0.00544081	IL1R2/ENG/LIFR/CNTFR/IL3RA/NRP1/WFIKKN2/SCUBE3	8	MF
Cluster_13	GO:0038023	signaling receptor activity	16 of 72	397 of 4485	0.00041724	0.0158185	0.0136648	IL1R2/FGFR1/TEK/FLT4/ENG/IL1RAP/LRP8/LIFR/CNTFR/IL3RA/NRP1/TREML2/CD8A/CD93/RGMB/PEAR1	16	MF
Cluster_13	GO:0060089	molecular transducer activity	16 of 72	397 of 4485	0.00041724	0.0158185	0.0136648	IL1R2/FGFR1/TEK/FLT4/ENG/IL1RAP/LRP8/LIFR/CNTFR/IL3RA/NRP1/TREML2/CD8A/CD93/RGMB/PEAR1	16	MF
Cluster_13	GO:0005201	extracellular matrix structural constituent	7 of 72	87 of 4485	0.000429851	0.0158185	0.0136648	FBLN1/HSPG2/COL15A1/MATN2/EDIL3/MFAP5/EMILIN3	7	MF
Cluster_13	GO:0015026	coreceptor activity	4 of 72	28 of 4485	0.00093429	0.0286516	0.0247505	ENG/NRP1/CD8A/RGMB	4	MF
Cluster_15	GO:0061564	axon development	23 of 122	218 of 4441	1.36964e-08	3.16936e-05	2.94401e-05	EDN2/IGF1R/SEMA3C/EFNA5/NTRK2/EFNA2/TNFRSF21/SEMA6A/UNC5C/DCLK1/PLXNC1/EFNB2/NEO1/FLRT2/SLIT2/NRXN3/KREMEN1/CRABP2/CHL1/CNTN4/PLXNA1/LRRC4C/SLITRK4	23	BP
Cluster_15	GO:0007409	axonogenesis	21 of 122	196 of 4441	4.89409e-08	5.66246e-05	5.25986e-05	EDN2/IGF1R/SEMA3C/EFNA5/NTRK2/EFNA2/SEMA6A/UNC5C/DCLK1/PLXNC1/EFNB2/NEO1/FLRT2/SLIT2/NRXN3/CRABP2/CHL1/CNTN4/PLXNA1/LRRC4C/SLITRK4	21	BP
Cluster_15	GO:0030182	neuron differentiation	34 of 122	496 of 4441	2.06859e-07	0.00013134	0.000122002	EDN2/VCAM1/IGF1R/SEMA3C/EFNA5/NTRK2/NTRK3/GAS7/EFNA2/TNFRSF21/MICOS10-NBL1/SEMA6A/UNC5C/ROR1/DCLK1/PLXNC1/DLL1/EFNB2/JAG1/NEO1/FLRT2/SLIT2/MYOC/NRXN3/KREMEN1/NEGR1/CRABP2/CHL1/NTM/CNTN4/DLL4/PLXNA1/LRRC4C/SLITRK4	34	BP
Cluster_15	GO:0048812	neuron projection morphogenesis	23 of 122	253 of 4441	2.27035e-07	0.00013134	0.000122002	EDN2/IGF1R/SEMA3C/EFNA5/NTRK2/GAS7/EFNA2/MICOS10-NBL1/SEMA6A/UNC5C/DCLK1/PLXNC1/EFNB2/NEO1/FLRT2/SLIT2/NRXN3/CRABP2/CHL1/CNTN4/PLXNA1/LRRC4C/SLITRK4	23	BP
Cluster_15	GO:0120039	plasma membrane bounded cell projection morphogenesis	23 of 122	258 of 4441	3.24682e-07	0.000134351	0.000124799	EDN2/IGF1R/SEMA3C/EFNA5/NTRK2/GAS7/EFNA2/MICOS10-NBL1/SEMA6A/UNC5C/DCLK1/PLXNC1/EFNB2/NEO1/FLRT2/SLIT2/NRXN3/CRABP2/CHL1/CNTN4/PLXNA1/LRRC4C/SLITRK4	23	BP
Cluster_15	GO:0048858	cell projection morphogenesis	23 of 122	259 of 4441	3.4836e-07	0.000134351	0.000124799	EDN2/IGF1R/SEMA3C/EFNA5/NTRK2/GAS7/EFNA2/MICOS10-NBL1/SEMA6A/UNC5C/DCLK1/PLXNC1/EFNB2/NEO1/FLRT2/SLIT2/NRXN3/CRABP2/CHL1/CNTN4/PLXNA1/LRRC4C/SLITRK4	23	BP
Cluster_15	GO:0032990	cell part morphogenesis	23 of 122	264 of 4441	4.92541e-07	0.000154086	0.00014313	EDN2/IGF1R/SEMA3C/EFNA5/NTRK2/GAS7/EFNA2/MICOS10-NBL1/SEMA6A/UNC5C/DCLK1/PLXNC1/EFNB2/NEO1/FLRT2/SLIT2/NRXN3/CRABP2/CHL1/CNTN4/PLXNA1/LRRC4C/SLITRK4	23	BP
Cluster_15	GO:0031175	neuron projection development	29 of 122	397 of 4441	5.56804e-07	0.000154086	0.00014313	EDN2/IGF1R/SEMA3C/EFNA5/NTRK2/NTRK3/GAS7/EFNA2/TNFRSF21/MICOS10-NBL1/SEMA6A/UNC5C/ROR1/DCLK1/PLXNC1/EFNB2/NEO1/FLRT2/SLIT2/MYOC/NRXN3/KREMEN1/NEGR1/CRABP2/CHL1/CNTN4/PLXNA1/LRRC4C/SLITRK4	29	BP
Cluster_15	GO:0048667	cell morphogenesis involved in neuron differentiation	21 of 122	228 of 4441	6.64835e-07	0.000154086	0.00014313	EDN2/IGF1R/SEMA3C/EFNA5/NTRK2/EFNA2/SEMA6A/UNC5C/DCLK1/PLXNC1/EFNB2/NEO1/FLRT2/SLIT2/NRXN3/CRABP2/CHL1/CNTN4/PLXNA1/LRRC4C/SLITRK4	21	BP
Cluster_15	GO:0000904	cell morphogenesis involved in differentiation	22 of 122	248 of 4441	6.65885e-07	0.000154086	0.00014313	EDN2/EPHA2/IGF1R/SEMA3C/EFNA5/NTRK2/EFNA2/SEMA6A/UNC5C/DCLK1/PLXNC1/EFNB2/NEO1/FLRT2/SLIT2/NRXN3/CRABP2/CHL1/CNTN4/PLXNA1/LRRC4C/SLITRK4	22	BP
Cluster_15	GO:0048666	neuron development	30 of 122	428 of 4441	8.28542e-07	0.000174295	0.000161903	EDN2/IGF1R/SEMA3C/EFNA5/NTRK2/NTRK3/GAS7/EFNA2/TNFRSF21/MICOS10-NBL1/SEMA6A/UNC5C/ROR1/DCLK1/PLXNC1/EFNB2/NEO1/FLRT2/SLIT2/MYOC/NRXN3/KREMEN1/NEGR1/CRABP2/CHL1/NTM/CNTN4/PLXNA1/LRRC4C/SLITRK4	30	BP
Cluster_15	GO:0032989	cellular component morphogenesis	24 of 122	303 of 4441	1.54354e-06	0.000297646	0.000276483	EDN2/PDGFRA/IGF1R/SEMA3C/EFNA5/NTRK2/GAS7/EFNA2/MICOS10-NBL1/SEMA6A/UNC5C/DCLK1/PLXNC1/EFNB2/NEO1/FLRT2/SLIT2/NRXN3/CRABP2/CHL1/CNTN4/PLXNA1/LRRC4C/SLITRK4	24	BP
Cluster_15	GO:0120036	plasma membrane bounded cell projection organization	31 of 122	483 of 4441	3.53336e-06	0.000628938	0.00058422	EDN2/EPHA2/IGF1R/SEMA3C/EFNA5/NTRK2/NTRK3/GAS7/EFNA2/TNFRSF21/MICOS10-NBL1/SEMA6A/UNC5C/ROR1/DCLK1/PLXNC1/EFNB2/NEO1/FLRT2/SLIT2/MYOC/NRXN3/KREMEN1/NEGR1/CRABP2/CHL1/CNTN4/PLXNA1/LRRC4C/TXNDC15/SLITRK4	31	BP
Cluster_15	GO:0007411	axon guidance	14 of 122	122 of 4441	4.6001e-06	0.000693694	0.000644372	SEMA3C/EFNA5/EFNA2/SEMA6A/UNC5C/PLXNC1/EFNB2/NEO1/FLRT2/SLIT2/NRXN3/CHL1/CNTN4/PLXNA1	14	BP
Cluster_15	GO:0097485	neuron projection guidance	14 of 122	122 of 4441	4.6001e-06	0.000693694	0.000644372	SEMA3C/EFNA5/EFNA2/SEMA6A/UNC5C/PLXNC1/EFNB2/NEO1/FLRT2/SLIT2/NRXN3/CHL1/CNTN4/PLXNA1	14	BP
Cluster_15	GO:0030030	cell projection organization	31 of 122	490 of 4441	4.7965e-06	0.000693694	0.000644372	EDN2/EPHA2/IGF1R/SEMA3C/EFNA5/NTRK2/NTRK3/GAS7/EFNA2/TNFRSF21/MICOS10-NBL1/SEMA6A/UNC5C/ROR1/DCLK1/PLXNC1/EFNB2/NEO1/FLRT2/SLIT2/MYOC/NRXN3/KREMEN1/NEGR1/CRABP2/CHL1/CNTN4/PLXNA1/LRRC4C/TXNDC15/SLITRK4	31	BP
Cluster_15	GO:0002040	sprouting angiogenesis	10 of 122	65 of 4441	8.44019e-06	0.00114886	0.00106717	EPHA2/IL12B/EPHB4/TDGF1/SEMA6A/DLL1/EFNB2/SLIT2/DLL4/ESM1	10	BP
Cluster_15	GO:0006935	chemotaxis	24 of 122	337 of 4441	1.00985e-05	0.00122989	0.00114245	EDN2/PLAU/VCAM1/PDGFRA/ANGPT2/EPHA2/SEMA3C/EFNA5/NTRK3/EFNA2/MICOS10-NBL1/SEMA6A/UNC5C/PLXNC1/EFNB2/GPNMB/NEO1/FLRT2/SLIT2/NRXN3/ADGRE2/CHL1/CNTN4/PLXNA1	24	BP
Cluster_15	GO:0042330	taxis	24 of 122	337 of 4441	1.00985e-05	0.00122989	0.00114245	EDN2/PLAU/VCAM1/PDGFRA/ANGPT2/EPHA2/SEMA3C/EFNA5/NTRK3/EFNA2/MICOS10-NBL1/SEMA6A/UNC5C/PLXNC1/EFNB2/GPNMB/NEO1/FLRT2/SLIT2/NRXN3/ADGRE2/CHL1/CNTN4/PLXNA1	24	BP
Cluster_15	GO:0000902	cell morphogenesis	24 of 122	344 of 4441	1.43546e-05	0.00166083	0.00154274	EDN2/EPHA2/IGF1R/SEMA3C/EFNA5/NTRK2/GAS7/EFNA2/MICOS10-NBL1/SEMA6A/UNC5C/DCLK1/PLXNC1/EFNB2/NEO1/FLRT2/SLIT2/NRXN3/CRABP2/CHL1/CNTN4/PLXNA1/LRRC4C/SLITRK4	24	BP
Cluster_15	GO:0030155	regulation of cell adhesion	26 of 122	394 of 4441	1.60892e-05	0.00177288	0.00164683	PLAU/VCAM1/ANGPT2/EPHA2/IL6ST/EFNA5/IL12B/ADIPOQ/TNFSF13B/TNFRSF21/LAG3/SEMA6A/PLXNC1/TGFBI/DLL1/EFNB2/JAG1/EBI3/GPNMB/MYOC/TWSG1/CCDC80/PLXNA1/VIT/CRTAM/EGFLAM	26	BP
Cluster_15	GO:0001764	neuron migration	9 of 122	61 of 4441	3.44924e-05	0.00362797	0.00337002	NTRK2/NTRK3/SEMA6A/UNC5C/DCLK1/NEO1/FLRT2/CHL1/PLXNA1	9	BP
Cluster_15	GO:0035924	cellular response to vascular endothelial growth factor stimulus	7 of 122	38 of 4441	6.17988e-05	0.0062175	0.00577543	GAS1/VCAM1/PDGFRA/IL12B/SEMA6A/DLL1/DLL4	7	BP
Cluster_15	GO:0007162	negative regulation of cell adhesion	14 of 122	158 of 4441	8.91276e-05	0.00859339	0.00798239	ANGPT2/EFNA5/ADIPOQ/TNFRSF21/LAG3/SEMA6A/PLXNC1/TGFBI/JAG1/GPNMB/MYOC/TWSG1/PLXNA1/CRTAM	14	BP
Cluster_15	GO:0007167	enzyme-linked receptor protein signaling pathway	28 of 122	488 of 4441	9.43631e-05	0.00873425	0.00811324	PDGFRA/ANGPT2/EPHA2/IGF1R/IL6ST/FGFR3/EFNA5/NTRK2/IL12B/ADIPOQ/NTRK3/CADM1/EFNA2/EPHB4/TGFBR3/MICOS10-NBL1/SEMA6A/DLL1/LTBP4/EFNB2/FLRT2/MYOC/TWSG1/CHRDL1/ESM1/IL17RD/ANGPTL1/WFIKKN1	28	BP
Cluster_15	GO:0051960	regulation of nervous system development	16 of 122	203 of 4441	0.000112356	0.00999972	0.00928874	SEMA3C/IL6ST/EFNA5/NTRK2/NTRK3/TNFRSF21/SEMA6A/PLXNC1/DLL1/FLRT2/SLIT2/CRABP2/DLL4/PLXNA1/SLITRK4/CLSTN2	16	BP
Cluster_15	GO:0070848	response to growth factor	23 of 122	369 of 4441	0.000132345	0.0113424	0.010536	GAS1/VCAM1/PDGFRA/ANGPT2/EPHA2/IGF1R/FGFR3/NTRK2/IL12B/NTRK3/TGFBR3/TDGF1/MICOS10-NBL1/SEMA6A/DLL1/LTBP4/FLRT2/SLIT2/TWSG1/CHRDL1/DLL4/IL17RD/WFIKKN1	23	BP
Cluster_15	GO:0048514	blood vessel morphogenesis	20 of 122	304 of 4441	0.000187776	0.0151729	0.0140941	EDN2/PDGFRA/ANGPT2/EPHA2/NTRK2/IL12B/EPHB4/TGFBR3/TDGF1/SEMA6A/MFGE8/TGFBI/DLL1/EFNB2/JAG1/GPNMB/SLIT2/B4GALT1/DLL4/ESM1	20	BP
Cluster_15	GO:0071363	cellular response to growth factor stimulus	22 of 122	353 of 4441	0.000190153	0.0151729	0.0140941	GAS1/VCAM1/PDGFRA/ANGPT2/IGF1R/FGFR3/NTRK2/IL12B/NTRK3/TGFBR3/TDGF1/MICOS10-NBL1/SEMA6A/DLL1/LTBP4/FLRT2/SLIT2/TWSG1/CHRDL1/DLL4/IL17RD/WFIKKN1	22	BP
Cluster_15	GO:0001568	blood vessel development	21 of 122	335 of 4441	0.000250819	0.0193465	0.017971	EDN2/PDGFRA/ANGPT2/EPHA2/SEMA3C/NTRK2/IL12B/EPHB4/TGFBR3/TDGF1/SEMA6A/MFGE8/TGFBI/DLL1/EFNB2/JAG1/GPNMB/SLIT2/B4GALT1/DLL4/ESM1	21	BP
Cluster_15	GO:0010975	regulation of neuron projection development	15 of 122	198 of 4441	0.000289741	0.021497	0.0199686	IGF1R/SEMA3C/EFNA5/NTRK2/NTRK3/SEMA6A/ROR1/PLXNC1/EFNB2/SLIT2/KREMEN1/NEGR1/CRABP2/PLXNA1/LRRC4C	15	BP
Cluster_15	GO:0050770	regulation of axonogenesis	9 of 122	80 of 4441	0.000297279	0.021497	0.0199686	SEMA3C/EFNA5/NTRK2/SEMA6A/PLXNC1/SLIT2/CRABP2/PLXNA1/LRRC4C	9	BP
Cluster_15	GO:0048013	ephrin receptor signaling pathway	6 of 122	36 of 4441	0.000376677	0.0259703	0.0241238	EPHA2/EFNA5/NTRK3/EFNA2/EPHB4/EFNB2	6	BP
Cluster_15	GO:0001944	vasculature development	21 of 122	346 of 4441	0.000391284	0.0259703	0.0241238	EDN2/PDGFRA/ANGPT2/EPHA2/SEMA3C/NTRK2/IL12B/EPHB4/TGFBR3/TDGF1/SEMA6A/MFGE8/TGFBI/DLL1/EFNB2/JAG1/GPNMB/SLIT2/B4GALT1/DLL4/ESM1	21	BP
Cluster_15	GO:0097305	response to alcohol	10 of 122	101 of 4441	0.00039281	0.0259703	0.0241238	VCAM1/IGF1R/EFNA5/ADIPOQ/NTRK3/TGFBR3/IGFBP7/SLIT2/UCN3/CRHBP	10	BP
Cluster_15	GO:0001525	angiogenesis	18 of 122	275 of 4441	0.00043444	0.0279248	0.0259394	EDN2/PDGFRA/ANGPT2/EPHA2/IL12B/EPHB4/TDGF1/SEMA6A/MFGE8/TGFBI/DLL1/EFNB2/JAG1/GPNMB/SLIT2/B4GALT1/DLL4/ESM1	18	BP
Cluster_15	GO:0050919	negative chemotaxis	6 of 122	38 of 4441	0.000510437	0.031923	0.0296533	SEMA3C/EFNA5/SEMA6A/UNC5C/FLRT2/SLIT2	6	BP
Cluster_15	GO:0007169	transmembrane receptor protein tyrosine kinase signaling pathway	20 of 122	329 of 4441	0.000536913	0.0326952	0.0303706	PDGFRA/ANGPT2/EPHA2/IGF1R/FGFR3/EFNA5/NTRK2/IL12B/ADIPOQ/NTRK3/CADM1/EFNA2/EPHB4/SEMA6A/DLL1/EFNB2/FLRT2/MYOC/ESM1/ANGPTL1	20	BP
Cluster_15	GO:0072359	circulatory system development	25 of 122	460 of 4441	0.000561906	0.0333398	0.0309693	EDN2/VCAM1/PDGFRA/ANGPT2/EPHA2/IGF1R/SEMA3C/NTRK2/IL12B/NTRK3/EPHB4/TGFBR3/TDGF1/SEMA6A/MFGE8/TGFBI/DLL1/EFNB2/JAG1/GPNMB/FLRT2/SLIT2/B4GALT1/DLL4/ESM1	25	BP
Cluster_15	GO:0007423	sensory organ development	13 of 122	167 of 4441	0.000580514	0.0335827	0.031195	PDGFRA/EPHA2/NTRK2/NTRK3/ROR1/DLL1/JAG1/LRP10/TWSG1/CHRDL1/DLL4/LRIG3/SMOC1	13	BP
Cluster_15	GO:0035051	cardiocyte differentiation	7 of 122	54 of 4441	0.000602413	0.0339996	0.0315822	VCAM1/PDGFRA/SEMA3C/TGFBR3/DLL1/EFNB2/JAG1	7	BP
Cluster_15	GO:0050772	positive regulation of axonogenesis	6 of 122	41 of 4441	0.000777259	0.0428233	0.0397785	EFNA5/NTRK2/PLXNC1/SLIT2/CRABP2/PLXNA1	6	BP
Cluster_15	GO:0051963	regulation of synapse assembly	8 of 122	74 of 4441	0.000851061	0.0448624	0.0416727	EFNA5/NTRK2/NTRK3/ICAM5/FLRT2/NEGR1/SLITRK4/CLSTN2	8	BP
Cluster_15	GO:0002042	cell migration involved in sprouting angiogenesis	5 of 122	28 of 4441	0.000853045	0.0448624	0.0416727	EPHB4/TDGF1/EFNB2/SLIT2/DLL4	5	BP
Cluster_15	GO:1901888	regulation of cell junction assembly	10 of 122	113 of 4441	0.000961294	0.0494319	0.0459172	EPHA2/EFNA5/NTRK2/NTRK3/ICAM5/FLRT2/MYOC/NEGR1/SLITRK4/CLSTN2	10	BP
Cluster_15	GO:0043235	receptor complex	16 of 123	200 of 4580	7.24055e-05	0.0152052	0.0148622	PDGFRA/EPHA2/IGF1R/IL2RB/IL6ST/FGFR3/NTRK2/IL12B/NTRK3/EPHB4/TGFBR3/ROR1/PLXNC1/EBI3/PLXNA1/PLA2R1	16	CC
Cluster_15	GO:0009897	external side of plasma membrane	16 of 123	222 of 4580	0.000248082	0.0260486	0.0254611	VCAM1/PDGFRA/BCAM/IL1R1/IL2RB/IL6ST/EFNA5/IL12B/TGFBR3/LAG3/MICB/MFGE8/COLEC11/EBI3/LY9/B4GALT1	16	CC
Cluster_15	GO:0009986	cell surface	26 of 123	486 of 4580	0.000386551	0.0270586	0.0264482	PLAU/VCAM1/PDGFRA/BCAM/IL1R1/EPHA2/IL2RB/IL6ST/FGFR3/EFNA5/IL12B/ADIPOQ/TGFBR3/TDGF1/LAG3/MICB/UNC5C/ROR1/MFGE8/COLEC11/EBI3/NEO1/LY9/B4GALT1/PLA2R1/CLSTN2	26	CC
Cluster_15	GO:0004888	transmembrane signaling receptor activity	29 of 122	300 of 4485	7.74694e-10	1.90575e-07	1.70433e-07	IFNGR1/PDGFRA/BCAM/IL1R1/EPHA2/IGF1R/IL2RB/IL6ST/FGFR3/NTRK2/IL12B/IFNAR1/NTRK3/EPHB4/TNFRSF19/TGFBR3/LAG3/UNC5C/ROR1/PLXNC1/LTBP4/EBI3/FCMR/ADGRE2/IL17RD/PLXNA1/LILRA2/CD72/LILRA4	29	MF
Cluster_15	GO:0019838	growth factor binding	15 of 122	96 of 4485	2.84559e-08	2.09838e-06	1.8766e-06	PDGFRA/IL1R1/EPHA2/IGF1R/IL2RB/IL6ST/FGFR3/NTRK2/NTRK3/TGFBR3/IGFBP7/LTBP4/TWSG1/CHRDL1/WFIKKN1	15	MF
Cluster_15	GO:0038023	signaling receptor activity	31 of 122	397 of 4485	3.41199e-08	2.09838e-06	1.8766e-06	IFNGR1/PDGFRA/BCAM/IL1R1/EPHA2/IGF1R/IL2RB/IL6ST/FGFR3/NTRK2/IL12B/IFNAR1/NTRK3/EPHB4/TNFRSF19/TGFBR3/LAG3/UNC5C/ROR1/PLXNC1/LTBP4/EBI3/FCMR/NRXN3/ADGRE2/IL17RD/PLXNA1/LILRA2/PLA2R1/CD72/LILRA4	31	MF
Cluster_15	GO:0060089	molecular transducer activity	31 of 122	397 of 4485	3.41199e-08	2.09838e-06	1.8766e-06	IFNGR1/PDGFRA/BCAM/IL1R1/EPHA2/IGF1R/IL2RB/IL6ST/FGFR3/NTRK2/IL12B/IFNAR1/NTRK3/EPHB4/TNFRSF19/TGFBR3/LAG3/UNC5C/ROR1/PLXNC1/LTBP4/EBI3/FCMR/NRXN3/ADGRE2/IL17RD/PLXNA1/LILRA2/PLA2R1/CD72/LILRA4	31	MF
Cluster_15	GO:0019955	cytokine binding	13 of 122	88 of 4485	5.02548e-07	2.47254e-05	2.21121e-05	IFNGR1/IL1R1/IL2RB/IL6ST/IL12B/IFNAR1/TGFBR3/MICOS10-NBL1/LTBP4/EBI3/TWSG1/CHRDL1/WFIKKN1	13	MF
Cluster_15	GO:0050431	transforming growth factor beta binding	5 of 122	15 of 4485	3.3121e-05	0.00135796	0.00121444	TGFBR3/LTBP4/TWSG1/CHRDL1/WFIKKN1	5	MF
Cluster_15	GO:0019199	transmembrane receptor protein kinase activity	9 of 122	67 of 4485	6.86411e-05	0.00213926	0.00191316	PDGFRA/EPHA2/IGF1R/FGFR3/NTRK2/NTRK3/EPHB4/TGFBR3/LTBP4	9	MF
Cluster_15	GO:0140375	immune receptor activity	10 of 122	83 of 4485	6.95693e-05	0.00213926	0.00191316	IFNGR1/IL1R1/IL2RB/IL6ST/IL12B/IFNAR1/EBI3/IL17RD/LILRA2/LILRA4	10	MF
Cluster_15	GO:0004896	cytokine receptor activity	8 of 122	60 of 4485	0.000186287	0.00509185	0.00455369	IFNGR1/IL1R1/IL2RB/IL6ST/IL12B/IFNAR1/EBI3/IL17RD	8	MF
Cluster_15	GO:0005112	Notch binding	4 of 122	15 of 4485	0.000563891	0.0138717	0.0124056	DLL1/JAG1/DLK2/DLL4	4	MF
Cluster_15	GO:0004714	transmembrane receptor protein tyrosine kinase activity	7 of 122	56 of 4485	0.000711354	0.0159085	0.0142271	PDGFRA/EPHA2/IGF1R/FGFR3/NTRK2/NTRK3/EPHB4	7	MF
Cluster_15	GO:0030545	signaling receptor regulator activity	21 of 122	394 of 4485	0.00187996	0.0385392	0.0344659	EDN2/SEMA3C/EFNA5/IL12B/ADIPOQ/TNFSF13B/TDGF1/MICOS10-NBL1/SEMA6A/DLL1/CHGB/JAG1/EBI3/GPNMB/FLRT2/DLL4/CALCB/PYY/UCN3/WFIKKN1/ADA2	21	MF
Cluster_15	GO:0048018	receptor ligand activity	20 of 122	370 of 4485	0.00206154	0.0390107	0.0348877	EDN2/SEMA3C/EFNA5/IL12B/ADIPOQ/TNFSF13B/TDGF1/MICOS10-NBL1/SEMA6A/DLL1/CHGB/JAG1/EBI3/GPNMB/FLRT2/DLL4/CALCB/PYY/UCN3/ADA2	20	MF
Cluster_15	GO:0030546	signaling receptor activator activity	20 of 122	374 of 4485	0.00234416	0.0411903	0.0368369	EDN2/SEMA3C/EFNA5/IL12B/ADIPOQ/TNFSF13B/TDGF1/MICOS10-NBL1/SEMA6A/DLL1/CHGB/JAG1/EBI3/GPNMB/FLRT2/DLL4/CALCB/PYY/UCN3/ADA2	20	MF
Cluster_17	GO:0001958	endochondral ossification	4 of 34	17 of 4441	6.35523e-06	0.00380678	0.00350541	MMP13/COL2A1/COL1A1/COL13A1	4	BP
Cluster_17	GO:0036075	replacement ossification	4 of 34	17 of 4441	6.35523e-06	0.00380678	0.00350541	MMP13/COL2A1/COL1A1/COL13A1	4	BP
Cluster_17	GO:0030198	extracellular matrix organization	8 of 34	155 of 4441	1.54108e-05	0.00405749	0.00373627	MMP13/MIA/COL2A1/IBSP/NOTCH1/COL1A1/MATN4/COL13A1	8	BP
Cluster_17	GO:0043062	extracellular structure organization	8 of 34	155 of 4441	1.54108e-05	0.00405749	0.00373627	MMP13/MIA/COL2A1/IBSP/NOTCH1/COL1A1/MATN4/COL13A1	8	BP
Cluster_17	GO:0045229	external encapsulating structure organization	8 of 34	157 of 4441	1.69344e-05	0.00405749	0.00373627	MMP13/MIA/COL2A1/IBSP/NOTCH1/COL1A1/MATN4/COL13A1	8	BP
Cluster_17	GO:0003281	ventricular septum development	4 of 34	28 of 4441	5.15095e-05	0.0102847	0.00947053	NOTCH1/ROBO2/ROBO1/PTK7	4	BP
Cluster_17	GO:0003184	pulmonary valve morphogenesis	3 of 34	11 of 4441	6.48992e-05	0.0103669	0.00954614	NOTCH1/ROBO2/ROBO1	3	BP
Cluster_17	GO:0001503	ossification	8 of 34	193 of 4441	7.54008e-05	0.0103669	0.00954614	MMP13/COL2A1/IBSP/NOTCH1/COL1A1/MRC2/KL/COL13A1	8	BP
Cluster_17	GO:0060350	endochondral bone morphogenesis	4 of 34	31 of 4441	7.78812e-05	0.0103669	0.00954614	MMP13/COL2A1/COL1A1/COL13A1	4	BP
Cluster_17	GO:0003272	endocardial cushion formation	3 of 34	13 of 4441	0.000111318	0.0133359	0.0122801	NOTCH1/ROBO2/ROBO1	3	BP
Cluster_17	GO:0003177	pulmonary valve development	3 of 34	14 of 4441	0.000140937	0.0153493	0.0141341	NOTCH1/ROBO2/ROBO1	3	BP
Cluster_17	GO:0060351	cartilage development involved in endochondral bone morphogenesis	3 of 34	15 of 4441	0.00017525	0.0174958	0.0161107	MMP13/COL2A1/COL1A1	3	BP
Cluster_17	GO:0060349	bone morphogenesis	4 of 34	39 of 4441	0.000194952	0.0179656	0.0165433	MMP13/COL2A1/COL1A1/COL13A1	4	BP
Cluster_17	GO:0060914	heart formation	3 of 34	17 of 4441	0.000259181	0.0221785	0.0204227	NOTCH1/ROBO2/ROBO1	3	BP
Cluster_17	GO:0060412	ventricular septum morphogenesis	3 of 34	18 of 4441	0.000309391	0.0234807	0.0216218	NOTCH1/ROBO2/ROBO1	3	BP
Cluster_17	GO:0031214	biomineral tissue development	5 of 34	81 of 4441	0.000327565	0.0234807	0.0216218	MMP13/IBSP/NOTCH1/COL1A1/KL	5	BP
Cluster_17	GO:0003203	endocardial cushion morphogenesis	3 of 34	19 of 4441	0.000365483	0.0234807	0.0216218	NOTCH1/ROBO2/ROBO1	3	BP
Cluster_17	GO:0045747	positive regulation of Notch signaling pathway	3 of 34	19 of 4441	0.000365483	0.0234807	0.0216218	NOTCH1/ROBO2/ROBO1	3	BP
Cluster_17	GO:0003279	cardiac septum development	4 of 34	46 of 4441	0.000372399	0.0234807	0.0216218	NOTCH1/ROBO2/ROBO1/PTK7	4	BP
Cluster_17	GO:0003231	cardiac ventricle development	4 of 34	48 of 4441	0.000439263	0.0263119	0.0242288	NOTCH1/ROBO2/ROBO1/PTK7	4	BP
Cluster_17	GO:0003180	aortic valve morphogenesis	3 of 34	21 of 4441	0.000496416	0.0283193	0.0260774	NOTCH1/ROBO2/ROBO1	3	BP
Cluster_17	GO:0003176	aortic valve development	3 of 34	25 of 4441	0.000840676	0.0457786	0.0421545	NOTCH1/ROBO2/ROBO1	3	BP
Cluster_17	GO:0035904	aorta development	3 of 34	26 of 4441	0.00094537	0.0463903	0.0427177	NOTCH1/ROBO2/ROBO1	3	BP
Cluster_17	GO:0072132	mesenchyme morphogenesis	3 of 34	26 of 4441	0.00094537	0.0463903	0.0427177	NOTCH1/ROBO2/ROBO1	3	BP
Cluster_17	GO:0032963	collagen metabolic process	4 of 34	59 of 4441	0.000968078	0.0463903	0.0427177	MMP13/NOTCH1/COL1A1/MRC2	4	BP
Cluster_17	GO:0003197	endocardial cushion development	3 of 34	27 of 4441	0.00105799	0.0469435	0.0432271	NOTCH1/ROBO2/ROBO1	3	BP
Cluster_17	GO:1905314	semi-lunar valve development	3 of 34	27 of 4441	0.00105799	0.0469435	0.0432271	NOTCH1/ROBO2/ROBO1	3	BP
Cluster_17	GO:0005581	collagen trimer	4 of 36	42 of 4580	0.000291026	0.0261923	0.0245074	COL2A1/COLEC12/COL1A1/COL13A1	4	CC
Cluster_17	GO:0030020	extracellular matrix structural constituent conferring tensile strength	3 of 34	17 of 4485	0.000251807	0.0259361	0.0246506	COL2A1/COL1A1/COL13A1	3	MF
Cluster_22	GO:0030199	collagen fibril organization	2 of 5	30 of 4441	0.000435679	0.0496675	0.035313	FMOD/COL11A2	2	BP
Cluster_22	GO:0030312	external encapsulating structure	5 of 5	347 of 4580	2.43052e-06	1.70136e-05	5.11687e-06	FMOD/OMD/COL11A2/CHAD/CDON	5	CC
Cluster_22	GO:0031012	extracellular matrix	5 of 5	347 of 4580	2.43052e-06	1.70136e-05	5.11687e-06	FMOD/OMD/COL11A2/CHAD/CDON	5	CC
Cluster_22	GO:0005796	Golgi lumen	2 of 5	64 of 4580	0.00187102	0.00677397	0.00203728	FMOD/OMD	2	CC
Cluster_22	GO:0062023	collagen-containing extracellular matrix	3 of 5	274 of 4580	0.00193542	0.00677397	0.00203728	FMOD/COL11A2/CDON	3	CC
Cluster_22	GO:0043202	lysosomal lumen	2 of 5	73 of 4580	0.00242937	0.00680224	0.00204579	FMOD/OMD	2	CC
Cluster_22	GO:0005775	vacuolar lumen	2 of 5	120 of 4580	0.0064648	0.0150845	0.0045367	FMOD/OMD	2	CC
Cluster_22	GO:0005201	extracellular matrix structural constituent	2 of 3	87 of 4485	0.00110201	0.00661207	0.00232003	FMOD/COL11A2	2	MF
Cluster_22	GO:0005198	structural molecule activity	2 of 3	199 of 4485	0.00570556	0.0169961	0.00596353	FMOD/COL11A2	2	MF
Cluster_22	GO:0030021	extracellular matrix structural constituent conferring compression resistance	1 of 3	14 of 4485	0.00933742	0.0169961	0.00596353	FMOD	1	MF
Cluster_22	GO:0030020	extracellular matrix structural constituent conferring tensile strength	1 of 3	17 of 4485	0.0113307	0.0169961	0.00596353	COL11A2	1	MF
Cluster_25	GO:0062023	collagen-containing extracellular matrix	3 of 4	274 of 4580	0.000810034	0.0168273	0.010285	COL10A1/MATN3/HAPLN1	3	CC
Cluster_25	GO:0030312	external encapsulating structure	3 of 4	347 of 4580	0.00162845	0.0168273	0.010285	COL10A1/MATN3/HAPLN1	3	CC
Cluster_25	GO:0031012	extracellular matrix	3 of 4	347 of 4580	0.00162845	0.0168273	0.010285	COL10A1/MATN3/HAPLN1	3	CC
Cluster_25	GO:0005201	extracellular matrix structural constituent	3 of 4	87 of 4485	2.78197e-05	0.000306016	0.000117135	COL10A1/MATN3/HAPLN1	3	MF
Cluster_25	GO:0005198	structural molecule activity	3 of 4	199 of 4485	0.000333093	0.00183201	0.000701248	COL10A1/MATN3/HAPLN1	3	MF
Cluster_25	GO:0005540	hyaluronic acid binding	1 of 4	14 of 4485	0.0124319	0.0331775	0.0126995	HAPLN1	1	MF
Cluster_25	GO:0030021	extracellular matrix structural constituent conferring compression resistance	1 of 4	14 of 4485	0.0124319	0.0331775	0.0126995	HAPLN1	1	MF
Cluster_25	GO:0030020	extracellular matrix structural constituent conferring tensile strength	1 of 4	17 of 4485	0.0150807	0.0331775	0.0126995	COL10A1	1	MF
Cluster_25	GO:0005104	fibroblast growth factor receptor binding	1 of 4	23 of 4485	0.0203623	0.0373309	0.0142894	NPTN	1	MF
Cluster_12	hsa04972	Pancreatic secretion	5 of 32	47 of 2657	0.000196353	0.0123702	0.0119879	1504/5644/1360/5407/440387	5	NA
Cluster_12	hsa04974	Protein digestion and absorption	4 of 32	39 of 2657	0.00106125	0.0334294	0.0323961	1504/5644/1360/440387	4	NA
Cluster_13	hsa04514	Cell adhesion molecules	8 of 37	82 of 2657	1.08867e-05	0.000914479	0.000914479	1003/4684/1272/80380/4897/4685/5802/925	8	NA
Cluster_15	hsa04360	Axon guidance	13 of 71	117 of 2657	8.03358e-06	0.00133357	0.00131074	1969/10512/1946/1943/2050/57556/8633/10154/1948/4756/9353/5361/57689	13	NA
Cluster_25	hsa04974	Protein digestion and absorption	1 of 1	39 of 2657	0.0146782	0.0146782	NA	1300	1	NA
Cluster_8	WP5115	Network map of SARS CoV 2 signaling pathway	7 of 27	145 of 2662	0.000435172	0.03786	0.0375622	3486/213/7018/10563/6366/2934/3543	7	NA
Cluster_15	WP3413	NOTCH1 regulation of endothelial cell calcification	4 of 73	12 of 2662	0.000218273	0.047147	0.045263	2261/28514/182/54567	4	NA
Cluster_17	WP5373	Role of hypoxia angiogenesis and FGF pathway in OA chondrocyte hypertrophy	4 of 19	33 of 2662	6.6618e-05	0.00532944	0.00469832	4322/1280/3381/1277	4	NA
Cluster_25	WP5373	Role of hypoxia angiogenesis and FGF pathway in OA chondrocyte hypertrophy	1 of 2	33 of 2662	0.0246443	0.0357446	NA	1300	1	NA
Cluster_25	WP474	Endochondral ossification	1 of 2	48 of 2662	0.0357446	0.0357446	NA	1300	1	NA
Cluster_25	WP4808	Endochondral ossification with skeletal dysplasias	1 of 2	48 of 2662	0.0357446	0.0357446	NA	1300	1	NA
Cluster_8	R-HSA-8957275	Post-translational protein phosphorylation	7 of 33	75 of 3352	5.6729e-06	0.000765841	0.000710605	IGFBP3/AHSG/ALB/SERPINC1/TF/TNC/IGFBP5	7	NA
Cluster_8	R-HSA-381426	Regulation of Insulin-like Growth Factor (IGF) transport and uptake by Insulin-like Growth Factor Binding Proteins (IGFBPs)	7 of 33	90 of 3352	1.9254e-05	0.00129964	0.00120591	IGFBP3/AHSG/ALB/SERPINC1/TF/TNC/IGFBP5	7	NA
Cluster_8	R-HSA-114608	Platelet degranulation	6 of 33	89 of 3352	0.000183982	0.00791996	0.00734873	SERPINA3/AHSG/A2M/ALB/TF/CLEC3B	6	NA
Cluster_8	R-HSA-76005	Response to elevated platelet cytosolic Ca2+	6 of 33	93 of 3352	0.000234665	0.00791996	0.00734873	SERPINA3/AHSG/A2M/ALB/TF/CLEC3B	6	NA
Cluster_8	R-HSA-109582	Hemostasis	9 of 33	293 of 3352	0.00154363	0.041678	0.038672	SERPINA3/AHSG/A2M/ALB/SERPINC1/TF/CLEC3B/SELL/IGLL1	9	NA
Cluster_9	R-HSA-381426	Regulation of Insulin-like Growth Factor (IGF) transport and uptake by Insulin-like Growth Factor Binding Proteins (IGFBPs)	2 of 3	90 of 3352	0.00210185	0.0273241	0.0110624	IGF1/IGFALS	2	NA
Cluster_13	R-HSA-1474244	Extracellular matrix organization	11 of 50	179 of 3352	4.45236e-05	0.00828139	0.00740498	MMP2/TIMP2/NCAM1/FBLN1/HSPG2/PTPRS/COL15A1/NTN4/MFAP5/SCUBE3/EMILIN3	11	NA
Cluster_13	R-HSA-373760	L1CAM interactions	5 of 50	46 of 3352	0.000520839	0.0470989	0.0421144	FGFR1/NCAM1/CNTN1/NRCAM/NRP1	5	NA
Cluster_13	R-HSA-445144	Signal transduction by L1	3 of 50	14 of 3352	0.00101288	0.0470989	0.0421144	FGFR1/NCAM1/NRP1	3	NA
Cluster_13	R-HSA-9694614	Attachment and Entry	3 of 50	14 of 3352	0.00101288	0.0470989	0.0421144	GPC1/HSPG2/NRP1	3	NA
Cluster_17	R-HSA-3000178	ECM proteoglycans	5 of 30	43 of 3352	3.07646e-05	0.0049531	0.00427466	COL2A1/IBSP/COL1A1/MATN4/NCAN	5	NA
Cluster_17	R-HSA-1442490	Collagen degradation	4 of 30	39 of 3352	0.000345179	0.0211018	0.0182115	MMP13/COL2A1/COL1A1/COL13A1	4	NA
Cluster_17	R-HSA-8948216	Collagen chain trimerization	3 of 30	18 of 3352	0.000482372	0.0211018	0.0182115	COL2A1/COL1A1/COL13A1	3	NA
Cluster_17	R-HSA-1474290	Collagen formation	4 of 30	46 of 3352	0.000655622	0.0211018	0.0182115	MMP13/COL2A1/COL1A1/COL13A1	4	NA
Cluster_17	R-HSA-216083	Integrin cell surface interactions	4 of 30	48 of 3352	0.000772083	0.0211018	0.0182115	COL2A1/IBSP/COL1A1/COL13A1	4	NA
Cluster_17	R-HSA-1474244	Extracellular matrix organization	7 of 30	179 of 3352	0.000786404	0.0211018	0.0182115	MMP13/COL2A1/IBSP/COL1A1/MATN4/NCAN/COL13A1	7	NA
Cluster_17	R-HSA-2022090	Assembly of collagen fibrils and other multimeric structures	3 of 30	29 of 3352	0.00202111	0.0464855	0.0401182	MMP13/COL2A1/COL1A1	3	NA
Cluster_22	R-HSA-2022854	Keratan sulfate biosynthesis	2 of 4	20 of 3352	0.00020153	0.00321638	0.000987486	FMOD/OMD	2	NA
Cluster_22	R-HSA-1638074	Keratan sulfate/keratin metabolism	2 of 4	23 of 3352	0.000268032	0.00321638	0.000987486	FMOD/OMD	2	NA
Cluster_22	R-HSA-3560782	Diseases associated with glycosaminoglycan metabolism	2 of 4	29 of 3352	0.000429092	0.00343273	0.00105391	FMOD/OMD	2	NA
Cluster_22	R-HSA-3781865	Diseases of glycosylation	2 of 4	67 of 3352	0.00230139	0.0123957	0.00380569	FMOD/OMD	2	NA
Cluster_22	R-HSA-1630316	Glycosaminoglycan metabolism	2 of 4	71 of 3352	0.00258243	0.0123957	0.00380569	FMOD/OMD	2	NA
Cluster_22	R-HSA-5668914	Diseases of metabolism	2 of 4	108 of 3352	0.00591541	0.0236616	0.00726454	FMOD/OMD	2	NA
Cluster_22	R-HSA-71387	Metabolism of carbohydrates	2 of 4	146 of 3352	0.0106705	0.0365845	0.0112321	FMOD/OMD	2	NA
Cluster_22	R-HSA-8874081	MET activates PTK2 signaling	1 of 4	12 of 3352	0.0142494	0.042251	0.0129718	COL11A2	1	NA
Cluster_22	R-HSA-1474244	Extracellular matrix organization	2 of 4	179 of 3352	0.0158441	0.042251	0.0129718	FMOD/COL11A2	2	NA
Cluster_22	R-HSA-525793	Myogenesis	1 of 4	15 of 3352	0.0177879	0.0426336	0.0130893	CDON	1	NA
Cluster_22	R-HSA-8875878	MET promotes cell motility	1 of 4	17 of 3352	0.0201415	0.0426336	0.0130893	COL11A2	1	NA
Cluster_22	R-HSA-8948216	Collagen chain trimerization	1 of 4	18 of 3352	0.0213168	0.0426336	0.0130893	COL11A2	1	NA
Cluster_25	R-HSA-1474244	Extracellular matrix organization	3 of 4	179 of 3352	0.000575863	0.0075922	0.00449538	COL10A1/MATN3/HAPLN1	3	NA
Cluster_25	R-HSA-3000178	ECM proteoglycans	2 of 4	43 of 3352	0.000949024	0.0075922	0.00449538	MATN3/HAPLN1	2	NA

## Sheet: ST7.diseaseAnnotations
ST7. Overview of manual annotated disease phenotypes from Eldjarn, et al. (2023) to ICD10 codes
Phenotypes	Number	Chapter_No	Chapter_Desc	Group_Code	Group_Desc	ICD10_3_Code	ICD10_3_Code_Desc	ICD10_Code	WHO_Full_Desc
Colorectal cancer	1032	CHAPTER II	Neoplasms (C00-D48)	023 (C15-C26)	Malignant neoplasms, stated or presumed to be primary, of specified sites, except of lymphoid, haematopoietic and related tissue: Digestive organs	C19	Malignant neoplasm of rectosigmoid junction	C19	Malignant neoplasm of rectosigmoid junction
Disorder of lipoprotein metabolism	2338	CHAPTER IV	Endocrine, nutritional and metabolic diseases (E00-E90)	053 (E70-E90)	Metabolic disorders	E78	Disorders of lipoprotein metabolism and other lipidaemias	E78	Disorders of lipoprotein metabolism and other lipidaemias
Knee osteoarthritis	6251	CHAPTER XIII	Diseases of the musculoskeletal system and connective tissue (M00-M99)	131 (M00-M25)	Arthropathies: Arthrosis	M17	Gonarthrosis [arthrosis of knee]	M17	Gonarthrosis [arthrosis of knee]
Ever smoked
Sleep apnea	3051	CHAPTER VI	Diseases of the nervous system (G00-G99)	070 (G40-G47)	Episodic and paroxysmal disorders	G47	Sleep disorders	G47	Sleep disorders
Chronic obstructive pulmonary disease	4343	CHAPTER X	Diseases of the respiratory system (J00-J99)	105 (J40-J47)	Chronic lower respiratory diseases	J44	Other chronic obstructive pulmonary disease	J44	Other chronic obstructive pulmonary disease
Morbid obesitiy (BMI > 40)	2271	CHAPTER IV	Endocrine, nutritional and metabolic diseases (E00-E90)	052 (E65-E68)	Obesity and other hyperalimentation	E66	Obesity	E66	Obesity
Myocardial infarction	3776	CHAPTER IX	Diseases of the circulatory system (I00-I99)	094 (I20-I25)	Ischaemic heart diseases	I21	Acute myocardial infarction	I21	Acute myocardial infarction
Peripheral artery disease	4076	CHAPTER IX	Diseases of the circulatory system (I00-I99)	098 (I70-I79)	Diseases of arteries, arterioles and capillaries	I73	Other peripheral vascular diseases	I73	Other peripheral vascular diseases
Chronik kidney diesase	9455	CHAPTER XIV	Diseases of the genitourinary system (N00-N99)	147 (N17-N19)	Renal failure	N18	Chronic kidney disease	N18	Chronic kidney disease
Malocclusion	4533	CHAPTER XI	Diseases of the digestive system (K00-K93)	111 (K00-K14)	Diseases of oral cavity, salivary glands and jaws	K07	Dentofacial anomalies [including malocclusion]	K07	Dentofacial anomalies [including malocclusion]
Attention deficit hyperactivity disorder	2834	CHAPTER V	Mental and behavioural disorders (F00-F99)	063 (F90-F98)	Behavioural and emotional disorders with onset usually occurring in childhood and adolescence	F90	Hyperkinetic disorders	F90	Hyperkinetic disorders
Kidney failure	9449	CHAPTER XIV	Diseases of the genitourinary system (N00-N99)	147 (N17-N19)	Renal failure	N17	Acute renal failure	N17	Acute renal failure
Panic disorder	2646	CHAPTER V	Mental and behavioural disorders (F00-F99)	058 (F40-F48)	Neurotic, stress-related and somatoform disorders	F41	Other anxiety disorders	F41	Other anxiety disorders
Colon cancer	1021	CHAPTER II	Neoplasms (C00-D48)	023 (C15-C26)	Malignant neoplasms, stated or presumed to be primary, of specified sites, except of lymphoid, haematopoietic and related tissue: Digestive organs	C18	Malignant neoplasm of colon	C18	Malignant neoplasm of colon
Lung cancer	1085	CHAPTER II	Neoplasms (C00-D48)	024 (C30-C39)	Malignant neoplasms, stated or presumed to be primary, of specified sites, except of lymphoid, haematopoietic and related tissue: Respiratory and intrathoracic organs	C34	Malignant neoplasm of bronchus and lung	C34	Malignant neoplasm of bronchus and lung
Persistent mood affective disorders	2630	CHAPTER V	Mental and behavioural disorders (F00-F99)	057 (F30-F39)	Mood [affective] disorders	F34	Persistent mood [affective] disorders	F34	Persistent mood [affective] disorders
Renal tubulopathies	9412	CHAPTER XIV	Diseases of the genitourinary system (N00-N99)	146 (N10-N16)	Renal tubulo-interstitial diseases	N10	Acute tubulo-interstitial nephritis	N10	Acute tubulo-interstitial nephritis
Any cancer		CHAPTER II	Neoplasms (C00-D48)	C00-C97	Malignant neoplasms, stated or presumed to be primary, of specified sites, except of lymphoid, haematopoietic and related tissue: Lip, oral cavity and pharynx
Allergic asthma	4348	CHAPTER X	Diseases of the respiratory system (J00-J99)	105 (J40-J47)	Chronic lower respiratory diseases	J45	Asthma	J45	Asthma
Blood pressure medication, self reported
Breast Cancer	1180	CHAPTER II	Neoplasms (C00-D48)	028 (C50)	Malignant neoplasms, stated or presumed to be primary, of specified sites, except of lymphoid, haematopoietic and related tissue: Breast	C50	Malignant neoplasm of breast	C50	Malignant neoplasm of breast
Labor and delivery complicated by fetal stress distress	10145	CHAPTER XV	Pregnancy, childbirth and the puerperium (O00-O99)	160 (O60-O75)	Complications of labour and delivery	O68	Labour and delivery complicated by fetal stress [distress]	O68	Labour and delivery complicated by fetal stress [distress]
Severe obesity (BMI > 35)	2271	CHAPTER IV	Endocrine, nutritional and metabolic diseases (E00-E90)	052 (E65-E68)	Obesity and other hyperalimentation	E66	Obesity	E66	Obesity
Gallstones	4907	CHAPTER XI	Diseases of the digestive system (K00-K93)	119 (K80-K87)	Disorders of gallbladder, biliary tract and pancreas	K80	Cholelithiasis	K80	Cholelithiasis
Nicotine dependence	2534	CHAPTER V	Mental and behavioural disorders (F00-F99)	055 (F10-F19)	Mental and behavioural disorders due to psychoactive substance use	F17	Mental and behavioural disorders due to use of tobacco	F17	Mental and behavioural disorders due to use of tobacco
Neuropathic pain	8153	CHAPTER XIII	Diseases of the musculoskeletal system and connective tissue (M00-M99)	140 (M60-M79)	Soft tissue disorders: Other soft tissue disorders	M79	Other soft tissue disorders, not elsewhere classified	M79	Other soft tissue disorders, not elsewhere classified
Respiratory failure	4447	CHAPTER X	Diseases of the respiratory system (J00-J99)	110 (J95-J99)	Other diseases of the respiratory system	J96	Respiratory failure, not elsewhere classified	J96	Respiratory failure, not elsewhere classified
Any university degree
Malignant neoplasm of kidney	1239	CHAPTER II	Neoplasms (C00-D48)	031 (C64-C68)	Malignant neoplasms, stated or presumed to be primary, of specified sites, except of lymphoid, haematopoietic and related tissue: Urinary tract	C64	Malignant neoplasm of kidney, except renal pelvis	C64	Malignant neoplasm of kidney, except renal pelvis
Metabolic syndrome
Anxiety	2640	CHAPTER V	Mental and behavioural disorders (F00-F99)	058 (F40-F48)	Neurotic, stress-related and somatoform disorders
Hand osteoarthritis	6267	CHAPTER XIII	Diseases of the musculoskeletal system and connective tissue (M00-M99)	131 (M00-M25)	Arthropathies: Arthrosis	M19	Other arthrosis	M19	Other arthrosis
Bipolar disorder	2604	CHAPTER V	Mental and behavioural disorders (F00-F99)	057 (F30-F39)	Mood [affective] disorders	F31	Bipolar affective disorder	F31	Bipolar affective disorder
Fibromyalgia	8153	CHAPTER XIII	Diseases of the musculoskeletal system and connective tissue (M00-M99)	140 (M60-M79)	Soft tissue disorders: Other soft tissue disorders	M79	Other soft tissue disorders, not elsewhere classified	M79	Other soft tissue disorders, not elsewhere classified
Gestational diabetes
Late onset asthma	4348	CHAPTER X	Diseases of the respiratory system (J00-J99)	105 (J40-J47)	Chronic lower respiratory diseases	J45	Asthma	J45	Asthma
Type_2_Diabetes	2060	CHAPTER IV	Endocrine, nutritional and metabolic diseases (E00-E90)	047 (E10-E14)	Diabetes mellitus	E11	Type 2 diabetes mellitus	E11	Type 2 diabetes mellitus
Urine glucose	2640	CHAPTER V	Mental and behavioural disorders (F00-F99)	058 (F40-F48)	Neurotic, stress-related and somatoform disorders	F40	Phobic anxiety disorders	F40	Phobic anxiety disorders
Phobias	2640	CHAPTER V	Mental and behavioural disorders (F00-F99)	058 (F40-F48)	Neurotic, stress-related and somatoform disorders	F40	Phobic anxiety disorders	F40	Phobic anxiety disorders
Diverticular disease	4772	CHAPTER XI	Diseases of the digestive system (K00-K93)	116 (K55-K64)	Other diseases of intestines	K57	Diverticular disease of intestine	K57	Diverticular disease of intestine
Corpus uteri endometrial cancer	1202	CHAPTER II	Neoplasms (C00-D48)	029 (C51-C57)	Malignant neoplasms, stated or presumed to be primary, of specified sites, except of lymphoid, haematopoietic and related tissue: Female genital organs	C54	Malignant neoplasm of corpus uteri	C54	Malignant neoplasm of corpus uteri
Diabetes	2060	CHAPTER IV	Endocrine, nutritional and metabolic diseases (E00-E90)	047 (E10-E14)	Diabetes mellitus
Myeloid diseases
Liver cirrhosis	4877	CHAPTER XI	Diseases of the digestive system (K00-K93)	118 (K70-K77)	Diseases of liver	K74	Fibrosis and cirrhosis of liver	K74	Fibrosis and cirrhosis of liver
Kidney cancer	1239	CHAPTER II	Neoplasms (C00-D48)	031 (C64-C68)	Malignant neoplasms, stated or presumed to be primary, of specified sites, except of lymphoid, haematopoietic and related tissue: Urinary tract	C64	Malignant neoplasm of kidney, except renal pelvis	C64	Malignant neoplasm of kidney, except renal pelvis
Rectal cancer	1033	CHAPTER II	Neoplasms (C00-D48)	023 (C15-C26)	Malignant neoplasms, stated or presumed to be primary, of specified sites, except of lymphoid, haematopoietic and related tissue: Digestive organs	C20	Malignant neoplasm of rectum	C20	Malignant neoplasm of rectum
Acute kidney injury	12230	CHAPTER XIX	Injury, poisoning and certain other consequences of external causes (S00-T98)	201 (S30-S39)	Injuries to the abdomen, lower back, lumbar spine and pelvis	S37	Injury of urinary and pelvic organs	S37	Injury of urinary and pelvic organs
Hypertension	3753	CHAPTER IX	Diseases of the circulatory system (I00-I99)	093 (I10-I15)	Hypertensive diseases
Prostate cancer	1227	CHAPTER II	Neoplasms (C00-D48)	030 (C60-C63)	Malignant neoplasms, stated or presumed to be primary, of specified sites, except of lymphoid, haematopoietic and related tissue: Male genital organs	C61	Malignant neoplasm of prostate	C61	Malignant neoplasm of prostate
Systemic lupus	6741	CHAPTER XIII	Diseases of the musculoskeletal system and connective tissue (M00-M99)	133 (M30-M36)	Systemic connective tissue disorders	M32	Systemic lupus erythematosus	M32	Systemic lupus erythematosus
Cervical Intraepithelial Neoplasia	9727	CHAPTER XIV	Diseases of the genitourinary system (N00-N99)	154 (N80-N98)	Noninflammatory disorders of female genital tract	N87	Dysplasia of cervix uteri	N87	Dysplasia of cervix uteri
Coronary artery disease	3802	CHAPTER IX	Diseases of the circulatory system (I00-I99)	094 (I20-I25)	Ischaemic heart diseases	I25	Chronic ischaemic heart disease	I25	Chronic ischaemic heart disease
Alzheimers	2973	CHAPTER VI	Diseases of the nervous system (G00-G99)	068 (G30-G32)	Other degenerative diseases of the nervous system	G30	Alzheimer's disease	G30	Alzheimer's disease
Rehab admission
Coxarthrosis of hip	6241	CHAPTER XIII	Diseases of the musculoskeletal system and connective tissue (M00-M99)	131 (M00-M25)	Arthropathies: Arthrosis	M16	Coxarthrosis [arthrosis of hip]	M16	Coxarthrosis [arthrosis of hip]
Inflammatory Bowel Disease	4736	CHAPTER XI	Diseases of the digestive system (K00-K93)	115 (K50-K52)	Noninfective enteritis and colitis
Any autoimmune disease	1946	CHAPTER III	Diseases of the blood and blood-forming organs and certain disorders involving the immune mechanism (D50-D89)	045 (D80-D89)	Certain disorders involving the immune mechanism
Immunosuppresants intake
Preterm delivery	10091	CHAPTER XV	Pregnancy, childbirth and the puerperium (O00-O99)	160 (O60-O75)	Complications of labour and delivery	O60	Preterm labour and delivery	O60	Preterm labour and delivery
Cannabis use disorder	2479	CHAPTER V	Mental and behavioural disorders (F00-F99)	055 (F10-F19)	Mental and behavioural disorders due to psychoactive substance use	F12	Mental and behavioural disorders due to use of cannabinoids	F12	Mental and behavioural disorders due to use of cannabinoids
Allergic Rhinitis	4275	CHAPTER X	Diseases of the respiratory system (J00-J99)	104 (J30-J39)	Other diseases of upper respiratory tract	J30	Vasomotor and allergic rhinitis	J30	Vasomotor and allergic rhinitis
Alcohol dependence	2457	CHAPTER V	Mental and behavioural disorders (F00-F99)	055 (F10-F19)	Mental and behavioural disorders due to psychoactive substance use	F10	Mental and behavioural disorders due to use of alcohol	F10	Mental and behavioural disorders due to use of alcohol
Allergy, self reported	13397	CHAPTER XIX	Injury, poisoning and certain other consequences of external causes (S00-T98)	215 (T66-T78)	Other and unspecified effects of external causes	T78	Adverse effects, not elsewhere classified	T78	Adverse effects, not elsewhere classified
Postpartum hemorrhage	10178	CHAPTER XV	Pregnancy, childbirth and the puerperium (O00-O99)	160 (O60-O75)	Complications of labour and delivery	O72	Postpartum haemorrhage	O72	Postpartum haemorrhage
Artherosclerotic disease	4040	CHAPTER IX	Diseases of the circulatory system (I00-I99)	098 (I70-I79)	Diseases of arteries, arterioles and capillaries	I70	Atherosclerosis
Hip osteoarthritis	6241	CHAPTER XIII	Diseases of the musculoskeletal system and connective tissue (M00-M99)	131 (M00-M25)	Arthropathies: Arthrosis	M16	Coxarthrosis [arthrosis of hip]	M16	Coxarthrosis [arthrosis of hip]
Bariatric surgery	5368	CHAPTER XII	Diseases of the skin and subcutaneous tissue (L00-L99)	128 (L80-L99)	Other disorders of the skin and subcutaneous tissue	L98	Other disorders of skin and subcutaneous tissue, not elsewhere classified	L98	Other disorders of skin and subcutaneous tissue, not elsewhere classified
Metabolic acidosis	2385	CHAPTER IV	Endocrine, nutritional and metabolic diseases (E00-E90)	053 (E70-E90)	Metabolic disorders	E87	Other disorders of fluid, electrolyte and acid-base balance	E87	Other disorders of fluid, electrolyte and acid-base balance
Amphetamine use disorder	2512	CHAPTER V	Mental and behavioural disorders (F00-F99)	055 (F10-F19)	Mental and behavioural disorders due to psychoactive substance use	F15	Mental and behavioural disorders due to use of other stimulants, including caffeine	F15	Mental and behavioural disorders due to use of other stimulants, including caffeine
Congenital malformations of the circulatory system	10830	CHAPTER XVII	Congenital malformations, deformations and chromosomal abnormalities (Q00-Q99)	176 (Q20-Q28)	Congenital malformations of the circulatory system
Urine protein
Daily pain	11613	CHAPTER XVIII	Symptoms, signs and abnormal clinical and laboratory findings, not elsewhere classified (R00-R99)	192 (R50-R69)	General symptoms and signs	R52	Pain, not elsewhere classified	R52	Pain, not elsewhere classified
Chronic lymphocytic leukemia and small lymphocytic lymphoma	1415	CHAPTER II	Neoplasms (C00-D48)	035 (C81-C96)	Malignant neoplasms, stated or presumed to be primary, of lymphoid, haematopoietic and related tissue	C91	Lymphoid leukaemia	C91	Lymphoid leukaemia
Sleep insomnia	3051	CHAPTER VI	Diseases of the nervous system (G00-G99)	070 (G40-G47)	Episodic and paroxysmal disorders	G47	Sleep disorders	G47	Sleep disorders
Aortic Valve Stenosis	3851	CHAPTER IX	Diseases of the circulatory system (I00-I99)	096 (I30-I52)	Other forms of heart disease	I35	Nonrheumatic aortic valve disorders	I35	Nonrheumatic aortic valve disorders
Nasal polyps	4293	CHAPTER X	Diseases of the respiratory system (J00-J99)	104 (J30-J39)	Other diseases of upper respiratory tract	J33	Nasal polyp	J33	Nasal polyp
depression	2622	CHAPTER V	Mental and behavioural disorders (F00-F99)	057 (F30-F39)	Mood [affective] disorders	F33	Recurrent depressive disorder	F33	Recurrent depressive disorder
Myeloproliferative neoplasm	1788	CHAPTER II	Neoplasms (C00-D48)	039 (D37-D48)	Neoplasms of uncertain or unknown behaviour [see note, page 226]	D47	Other neoplasms of uncertain or unknown behaviour of lymphoid, haematopoietic and related tissue	D47	Other neoplasms of uncertain or unknown behaviour of lymphoid, haematopoietic and related tissue
B lympohid cell disease
Waldenstroms	1402	CHAPTER II	Neoplasms (C00-D48)	035 (C81-C96)	Malignant neoplasms, stated or presumed to be primary, of lymphoid, haematopoietic and related tissue	C88	Malignant immunoproliferative diseases	C88	Malignant immunoproliferative diseases
Lymphoproliferative diseases	1788	CHAPTER II	Neoplasms (C00-D48)	039 (D37-D48)	Neoplasms of uncertain or unknown behaviour [see note, page 226]	D47	Other neoplasms of uncertain or unknown behaviour of lymphoid, haematopoietic and related tissue	D47	Other neoplasms of uncertain or unknown behaviour of lymphoid, haematopoietic and related tissue
Low grade B cell lymphoma	1388	CHAPTER II	Neoplasms (C00-D48)	035 (C81-C96)	Malignant neoplasms, stated or presumed to be primary, of lymphoid, haematopoietic and related tissue	C85	Other and unspecified types of non-Hodgkin lymphoma	C85	Other and unspecified types of non-Hodgkin lymphoma
Gastroesophageal reflux disease	4599	CHAPTER XI	Diseases of the digestive system (K00-K93)	112 (K20-K31)	Diseases of oesophagus, stomach and duodenum	K21	Gastro-oesophageal reflux disease	K21	Gastro-oesophageal reflux disease
Diarrhea and gastroenteritis of infections origin	1	CHAPTER I	Certain infectious and parasitic diseases (A00-B99)	001 (A00-A09)	Intestinal infectious diseases
Tubulointerstitial_diseases_ICD	9412	CHAPTER XIV	Diseases of the genitourinary system (N00-N99)	146 (N10-N16)	Renal tubulo-interstitial diseases
Acute and chronic nephritis	9316	CHAPTER XIV	Diseases of the genitourinary system (N00-N99)	145 (N00-N08)	Glomerular diseases
Iron deficency anemia	1807	CHAPTER III	Diseases of the blood and blood-forming organs and certain disorders involving the immune mechanism (D50-D89)	040 (D50-D53)	Nutritional anaemias	D50	Iron deficiency anaemia	D50	Iron deficiency anaemia
Respiratory alkalosis	2385	CHAPTER IV	Endocrine, nutritional and metabolic diseases (E00-E90)	053 (E70-E90)	Metabolic disorders	E87	Other disorders of fluid, electrolyte and acid-base balance	E87	Other disorders of fluid, electrolyte and acid-base balance
Invasive bacteria	1	CHAPTER I	Certain infectious and parasitic diseases (A00-B99)
Ishcemic stroke	4001	CHAPTER IX	Diseases of the circulatory system (I00-I99)	097 (I60-I69)	Cerebrovascular diseases	I64	Stroke, not specified as haemorrhage or infarction	I64	Stroke, not specified as haemorrhage or infarction
Ige E above cutoff
Chronic Sinusitis	4285	CHAPTER X	Diseases of the respiratory system (J00-J99)	104 (J30-J39)	Other diseases of upper respiratory tract	J32	Chronic sinusitis	J32	Chronic sinusitis
Depression	2622	CHAPTER V	Mental and behavioural disorders (F00-F99)	057 (F30-F39)	Mood [affective] disorders	F33	Recurrent depressive disorder	F33	Recurrent depressive disorder
Phneumonia	4214	CHAPTER X	Diseases of the respiratory system (J00-J99)	102 (J09-J18)	Influenza and pneumonia
Reduced echo ejection fraction
Bacterial pneumonia	4214	CHAPTER X	Diseases of the respiratory system (J00-J99)	102 (J09-J18)	Influenza and pneumonia
Psoriatic arthritis	5110	CHAPTER XII	Diseases of the skin and subcutaneous tissue (L00-L99)	124 (L40-L45)	Papulosquamous disorders	L40	Psoriasis	L40	Psoriasis
Occlusion and stenosis of precerebral arteries	4002	CHAPTER IX	Diseases of the circulatory system (I00-I99)	097 (I60-I69)	Cerebrovascular diseases	I65	Occlusion and stenosis of precerebral arteries, not resulting in cerebral infarction	I65	Occlusion and stenosis of precerebral arteries, not resulting in cerebral infarction
Multiple myeloma	1410	CHAPTER II	Neoplasms (C00-D48)	035 (C81-C96)	Malignant neoplasms, stated or presumed to be primary, of lymphoid, haematopoietic and related tissue	C90	Multiple myeloma and malignant plasma cell neoplasms	C90	Multiple myeloma and malignant plasma cell neoplasms
Monoclonal gammopathy of unknown significance	1788	CHAPTER II	Neoplasms (C00-D48)	039 (D37-D48)	Neoplasms of uncertain or unknown behaviour [see note, page 226]	D47	Other neoplasms of uncertain or unknown behaviour of lymphoid, haematopoietic and related tissue	D47	Other neoplasms of uncertain or unknown behaviour of lymphoid, haematopoietic and related tissue
Primary Biliary Cirrhosis	4877	CHAPTER XI	Diseases of the digestive system (K00-K93)	118 (K70-K77)	Diseases of liver	K74	Fibrosis and cirrhosis of liver	K74	Fibrosis and cirrhosis of liver
Restless legs syndrome	2962	CHAPTER VI	Diseases of the nervous system (G00-G99)	067 (G20-G26)	Extrapyramidal and movement disorders	G25	Other extrapyramidal and movement disorders	G25	Other extrapyramidal and movement disorders
Muscle pain in neck or shoulders, self reported		CHAPTER XIII	Diseases of the musculoskeletal system and connective tissue (M00-M99)	140 (M60-M79)	Soft tissue disorders: Other soft tissue disorders	M79	Other soft tissue disorders, not elsewhere classified	M79	Other soft tissue disorders, not elsewhere classified
Anemia	1867	CHAPTER III	Diseases of the blood and blood-forming organs and certain disorders involving the immune mechanism (D50-D89)	042 (D60-D64)	Aplastic and other anaemias
Chrohn’s Disease	4736	CHAPTER XI	Diseases of the digestive system (K00-K93)	115 (K50-K52)	Noninfective enteritis and colitis	K50	Crohn's disease [regional enteritis]	K50	Crohn's disease [regional enteritis]
Fungi keratinous
Gastrisis and duodenitis	4657	CHAPTER XI	Diseases of the digestive system (K00-K93)	112 (K20-K31)	Diseases of oesophagus, stomach and duodenum	K29	Gastritis and duodenitis	K29	Gastritis and duodenitis
Polycythemia vera	1777	CHAPTER II	Neoplasms (C00-D48)	039 (D37-D48)	Neoplasms of uncertain or unknown behaviour [see note, page 226]	D45	Polycythaemia vera	D45	Polycythaemia vera
Essential thrombocythemia	1788	CHAPTER II	Neoplasms (C00-D48)	039 (D37-D48)	Neoplasms of uncertain or unknown behaviour [see note, page 226]	D47	Other neoplasms of uncertain or unknown behaviour of lymphoid, haematopoietic and related tissue	D47	Other neoplasms of uncertain or unknown behaviour of lymphoid, haematopoietic and related tissue
Leiomyoma	1646	CHAPTER II	Neoplasms (C00-D48)	038 (D10-D36)	Benign neoplasms	D25	Leiomyoma of uterus	D25	Leiomyoma of uterus
Childlessness
Periphreal nerve disease	3129	CHAPTER VI	Diseases of the nervous system (G00-G99)	072 (G60-G64)	Polyneuropathies and other disorders of the peripheral nervous system
Complications and illdefined descriptions of heart disease	3951	CHAPTER IX	Diseases of the circulatory system (I00-I99)	096 (I30-I52)	Other forms of heart disease	I51	Complications and ill-defined descriptions of heart disease	I51	Complications and ill-defined descriptions of heart disease
Cardiomyopathies	3887	CHAPTER IX	Diseases of the circulatory system (I00-I99)	096 (I30-I52)	Other forms of heart disease	I42	Cardiomyopathy	I42	Cardiomyopathy
Hepatocellular carcinoma	1039	CHAPTER II	Neoplasms (C00-D48)	023 (C15-C26)	Malignant neoplasms, stated or presumed to be primary, of specified sites, except of lymphoid, haematopoietic and related tissue: Digestive organs	C22	Malignant neoplasm of liver and intrahepatic bile ducts	C22	Malignant neoplasm of liver and intrahepatic bile ducts
Hemorrhage from respiratory passages	11435	CHAPTER XVIII	Symptoms, signs and abnormal clinical and laboratory findings, not elsewhere classified (R00-R99)	185 (R00-R09)	Symptoms and signs involving the circulatory and respiratory systems	R04	Haemorrhage from respiratory passages	R04	Haemorrhage from respiratory passages
Pancreatic cancer	1053	CHAPTER II	Neoplasms (C00-D48)	023 (C15-C26)	Malignant neoplasms, stated or presumed to be primary, of specified sites, except of lymphoid, haematopoietic and related tissue: Digestive organs	C25	Malignant neoplasm of pancreas	C25	Malignant neoplasm of pancreas
Hypercholesterolemia, self reported	2338	CHAPTER IV	Endocrine, nutritional and metabolic diseases (E00-E90)	053 (E70-E90)	Metabolic disorders	E78	Disorders of lipoprotein metabolism and other lipidaemias	E78	Disorders of lipoprotein metabolism and other lipidaemias
Pain, self reported	11613	CHAPTER XVIII	Symptoms, signs and abnormal clinical and laboratory findings, not elsewhere classified (R00-R99)	192 (R50-R69)	General symptoms and signs	R52	Pain, not elsewhere classified	R52	Pain, not elsewhere classified
Super obesity (BMI >50)	2271	CHAPTER IV	Endocrine, nutritional and metabolic diseases (E00-E90)	052 (E65-E68)	Obesity and other hyperalimentation	E66	Obesity	E66	Obesity
Urine ketones
Kidney stones	9465	CHAPTER XIV	Diseases of the genitourinary system (N00-N99)	148 (N20-N23)	Urolithiasis	N20	Calculus of kidney and ureter	N20	Calculus of kidney and ureter
Osteoporosis	8255	CHAPTER XIII	Diseases of the musculoskeletal system and connective tissue (M00-M99)	141 (M80-M94)	Osteopathies and chondropathies: Disorders of bone density and structure
Severe hypertension in pregnancy	10440	CHAPTER XVI	Certain conditions originating in the perinatal period (P00-P96)	167 (P20-P29)	Respiratory and cardiovascular disorders specific to the perinatal period
Any fracture other than hand, feet or scull	12855	CHAPTER XIX	Injury, poisoning and certain other consequences of external causes (S00-T98)	209 (T08-T14)	Injuries to unspecified parts of trunk, limb or body region
Calculus of kidney and uterer	9465	CHAPTER XIV	Diseases of the genitourinary system (N00-N99)	148 (N20-N23)	Urolithiasis	N20	Calculus of kidney and ureter	N20	Calculus of kidney and ureter
Low bone mineral density in hip or spine
Type_1_diabetes_suspected_INSmeds	2049	CHAPTER IV	Endocrine, nutritional and metabolic diseases (E00-E90)	047 (E10-E14)	Diabetes mellitus	E10	Type 1 diabetes mellitus	E10	Type 1 diabetes mellitus
Basal cell skin cancer	1130	CHAPTER II	Neoplasms (C00-D48)	026 (C43-C44)	Malignant neoplasms, stated or presumed to be primary, of specified sites, except of lymphoid, haematopoietic and related tissue: Skin	C44	Other malignant neoplasms of skin	C44	Other malignant neoplasms of skin
Blood in urine	11539	CHAPTER XVIII	Symptoms, signs and abnormal clinical and laboratory findings, not elsewhere classified (R00-R99)	189 (R30-R39)	Symptoms and signs involving the urinary system	R31	Unspecified haematuria	R31	Unspecified haematuria
Transient cerebral ischemic attacks	3033	CHAPTER VI	Diseases of the nervous system (G00-G99)	070 (G40-G47)	Episodic and paroxysmal disorders	G45	Transient cerebral ischaemic attacks and related syndromes	G45	Transient cerebral ischaemic attacks and related syndromes
Ovarian_tumors	1210	CHAPTER II	Neoplasms (C00-D48)	029 (C51-C57)	Malignant neoplasms, stated or presumed to be primary, of specified sites, except of lymphoid, haematopoietic and related tissue: Female genital organs	C56	Malignant neoplasm of ovary	C56	Malignant neoplasm of ovary
Mild mitral regurgitation	10858	CHAPTER XVII	Congenital malformations, deformations and chromosomal abnormalities (Q00-Q99)	176 (Q20-Q28)	Congenital malformations of the circulatory system	Q23	Congenital malformations of aortic and mitral valves	Q23	Congenital malformations of aortic and mitral valves
Hypothyroidism	2001	CHAPTER IV	Endocrine, nutritional and metabolic diseases (E00-E90)	046 (E00-E07)	Disorders of thyroid gland
Ovarian cancer	1210	CHAPTER II	Neoplasms (C00-D48)	029 (C51-C57)	Malignant neoplasms, stated or presumed to be primary, of specified sites, except of lymphoid, haematopoietic and related tissue: Female genital organs	C56	Malignant neoplasm of ovary	C56	Malignant neoplasm of ovary
Myelodysplastic syndrome	1778	CHAPTER II	Neoplasms (C00-D48)	039 (D37-D48)	Neoplasms of uncertain or unknown behaviour [see note, page 226]	D46	Myelodysplastic syndromes	D46	Myelodysplastic syndromes
Ventricular_fibrillation_and_flutter	3938	CHAPTER IX	Diseases of the circulatory system (I00-I99)	096 (I30-I52)	Other forms of heart disease	I49	Other cardiac arrhythmias	I49	Other cardiac arrhythmias
Diabetic retinopathy	3458	CHAPTER VII	Diseases of the eye and adnexa (H00-H59)	080 (H30-H36)	Disorders of choroid and retina	H36	Retinal disorders in diseases classified elsewhere	H36	Retinal disorders in diseases classified elsewhere
Onychomycosis drugs
Autoimmune thyroid disorder	2036	CHAPTER IV	Endocrine, nutritional and metabolic diseases (E00-E90)	046 (E00-E07)	Disorders of thyroid gland	E06	Thyroiditis	E06	Thyroiditis
Early onset asthma	4348	CHAPTER X	Diseases of the respiratory system (J00-J99)	105 (J40-J47)	Chronic lower respiratory diseases	J45	Asthma	J45	Asthma
Cerix uteri cancer	1197	CHAPTER II	Neoplasms (C00-D48)	029 (C51-C57)	Malignant neoplasms, stated or presumed to be primary, of specified sites, except of lymphoid, haematopoietic and related tissue: Female genital organs	C53	Malignant neoplasm of cervix uteri	C53	Malignant neoplasm of cervix uteri
Fever	11606	CHAPTER XVIII	Symptoms, signs and abnormal clinical and laboratory findings, not elsewhere classified (R00-R99)	192 (R50-R69)	General symptoms and signs	R50	Fever of other and unknown origin	R50	Fever of other and unknown origin
Non-Hodkins lymphoma	1388	CHAPTER II	Neoplasms (C00-D48)	035 (C81-C96)	Malignant neoplasms, stated or presumed to be primary, of lymphoid, haematopoietic and related tissue	C85	Other and unspecified types of non-Hodgkin lymphoma	C85	Other and unspecified types of non-Hodgkin lymphoma
Acute myeloid leukemia	1426	CHAPTER II	Neoplasms (C00-D48)	035 (C81-C96)	Malignant neoplasms, stated or presumed to be primary, of lymphoid, haematopoietic and related tissue	C92	Myeloid leukaemia	C92	Myeloid leukaemia
Giant cell arthiritis	6730	CHAPTER XIII	Diseases of the musculoskeletal system and connective tissue (M00-M99)	133 (M30-M36)	Systemic connective tissue disorders	M31	Other necrotizing vasculopathies	M31	Other necrotizing vasculopathies
Neuroendocrine cancer
Mole removal, self reported
Hairy cell leukemia	1415	CHAPTER II	Neoplasms (C00-D48)	035 (C81-C96)	Malignant neoplasms, stated or presumed to be primary, of lymphoid, haematopoietic and related tissue	C91	Lymphoid leukaemia	C91	Lymphoid leukaemia
Excessive frequent and irregular menstruation	9769	CHAPTER XIV	Diseases of the genitourinary system (N00-N99)	154 (N80-N98)	Noninflammatory disorders of female genital tract	N92	Excessive, frequent and irregular menstruation	N92	Excessive, frequent and irregular menstruation
Thyroid cancer	1292	CHAPTER II	Neoplasms (C00-D48)	033 (C73-C75)	Malignant neoplasms, stated or presumed to be primary, of specified sites, except of lymphoid, haematopoietic and related tissue: Thyroid and other endocrine glands	C73	Malignant neoplasm of thyroid gland	C73	Malignant neoplasm of thyroid gland
Premenopause
Lazy eye amblyopia strabismus	3543	CHAPTER VII	Diseases of the eye and adnexa (H00-H59)	085 (H53-H54)	Visual disturbances and blindness	H53	Visual disturbances	H53	Visual disturbances
Neuromuscular dysfunction of bladder	9506	CHAPTER XIV	Diseases of the genitourinary system (N00-N99)	150 (N30-N39)	Other diseases of urinary system	N31	Neuromuscular dysfunction of bladder, not elsewhere classified	N31	Neuromuscular dysfunction of bladder, not elsewhere classified
Age related macular degeneration	3447	CHAPTER VII	Diseases of the eye and adnexa (H00-H59)	080 (H30-H36)	Disorders of choroid and retina	H35	Other retinal disorders	H35	Other retinal disorders
Braces
Hodkins lymphoma	1348	CHAPTER II	Neoplasms (C00-D48)	035 (C81-C96)	Malignant neoplasms, stated or presumed to be primary, of lymphoid, haematopoietic and related tissue	C81	Hodgkin lymphoma	C81	Hodgkin lymphoma
Ostosclerosis	3654	CHAPTER VIII	Diseases of the ear and mastoid process (H60-H95)	089 (H80-H83)	Diseases of inner ear	H80	Otosclerosis	H80	Otosclerosis
Tinnitus, self reported	3697	CHAPTER VIII	Diseases of the ear and mastoid process (H60-H95)	090 (H90-H95)	Other disorders of ear	H93	Other disorders of ear, not elsewhere classified	H93	Other disorders of ear, not elsewhere classified
Sjogrens syndrome	6757	CHAPTER XIII	Diseases of the musculoskeletal system and connective tissue (M00-M99)	133 (M30-M36)	Systemic connective tissue disorders	M35	Other systemic involvement of connective tissue	M35	Other systemic involvement of connective tissue
Noninflammatory disorders of ovary fallopian tube and broad ligament	9697	CHAPTER XIV	Diseases of the genitourinary system (N00-N99)	154 (N80-N98)	Noninflammatory disorders of female genital tract	N83	Noninflammatory disorders of ovary, fallopian tube and broad ligament	N83	Noninflammatory disorders of ovary, fallopian tube and broad ligament
Eszema, self reported	5042	CHAPTER XII	Diseases of the skin and subcutaneous tissue (L00-L99)	123 (L20-L30)	Dermatitis and eczema
Reaction to severe stress and adjustment disorders	2659	CHAPTER V	Mental and behavioural disorders (F00-F99)	058 (F40-F48)	Neurotic, stress-related and somatoform disorders	F43	Reaction to severe stress, and adjustment disorders	F43	Reaction to severe stress, and adjustment disorders
Stroke	4001	CHAPTER IX	Diseases of the circulatory system (I00-I99)	097 (I60-I69)	Cerebrovascular diseases	I64	Stroke, not specified as haemorrhage or infarction	I64	Stroke, not specified as haemorrhage or infarction
Intellectual disability
Bladder cancer	1242	CHAPTER II	Neoplasms (C00-D48)	031 (C64-C68)	Malignant neoplasms, stated or presumed to be primary, of specified sites, except of lymphoid, haematopoietic and related tissue: Urinary tract	C67	Malignant neoplasm of bladder	C67	Malignant neoplasm of bladder
Obsessive compulsive disorder	2653	CHAPTER V	Mental and behavioural disorders (F00-F99)	058 (F40-F48)	Neurotic, stress-related and somatoform disorders	F42	Obsessive-compulsive disorder	F42	Obsessive-compulsive disorder
Varicose_Veins_combined
Overbite	4533	CHAPTER XI	Diseases of the digestive system (K00-K93)	111 (K00-K14)	Diseases of oral cavity, salivary glands and jaws	K07	Dentofacial anomalies [including malocclusion]	K07	Dentofacial anomalies [including malocclusion]
Thinning hair male and female	5203	CHAPTER XII	Diseases of the skin and subcutaneous tissue (L00-L99)	127 (L60-L75)	Disorders of skin appendages
Baldness or tooth agenisis
Chronic orsalgia	7484	CHAPTER XIII	Diseases of the musculoskeletal system and connective tissue (M00-M99)	136 (M40-M54)	Dorsopathies: Deforming dorsopathies	M54	Dorsalgia	M54.99	Dorsalgia, unspecified, site unspecified
Delirium	2434	CHAPTER V	Mental and behavioural disorders (F00-F99)	054 (F00-F09)	Organic, including symptomatic, mental disorders	F05	Delirium, not induced by alcohol and other psychoactive substances	F05	Delirium, not induced by alcohol and other psychoactive substances
Anaphylaxis	13397	CHAPTER XIX	Injury, poisoning and certain other consequences of external causes (S00-T98)	215 (T66-T78)	Other and unspecified effects of external causes	T78	Adverse effects, not elsewhere classified	T78	Adverse effects, not elsewhere classified
Motion sickness	13390	CHAPTER XIX	Injury, poisoning and certain other consequences of external causes (S00-T98)	215 (T66-T78)	Other and unspecified effects of external causes	T75	Effects of other external causes	T75	Effects of other external causes
Systemic_sclerosis_probable		CHAPTER XIII	Diseases of the musculoskeletal system and connective tissue (M00-M99)	133 (M30-M36)	Systemic connective tissue disorders	M34	Systemic sclerosis	M34	Systemic sclerosis
Systemic Sclerosis		CHAPTER XIII	Diseases of the musculoskeletal system and connective tissue (M00-M99)	133 (M30-M36)	Systemic connective tissue disorders	M34	Systemic sclerosis	M34	Systemic sclerosis
Tonsillectomy, self reported	38652	CHAPTER XXI	Factors influencing health status and contact with health services (Z00-Z99)	261 (Z80-Z99)	Persons with potential health hazards related to family and personal history and certain conditions influencing health status	Z90	Acquired absence of organs, not elsewhere classified	Z90	Acquired absence of organs, not elsewhere classified
Good language comprehension
Intracranial aneurysm
Dyslexia	2814	CHAPTER V	Mental and behavioural disorders (F00-F99)	062 (F80-F89)	Disorders of psychological development	F81	Specific developmental disorders of scholastic skills	F81	Specific developmental disorders of scholastic skills
Teeth straightening

## Sheet: ST8.diseaseMatreotype
ST8. Overview of Gene symbols and correponding UniProt included in the disease matreotype. 'Chapter' denotes the ICD10 disease category.
Chapter	Gene	UniProt
Circulatory	COL28A1	Q2UY09
Circulatory	REG4	Q9BYZ8
Circulatory	SVEP1	Q4LDE5
Circulatory	ANGPTL1	O95841
Circulatory	COL6A3	P12111
Circulatory	FGFBP3	Q8TAT2
Circulatory	COL11A2	P13942
Circulatory	EGFLAM	Q63HQ2
Circulatory	RSPO3	Q9BXY4
Circulatory	FIGF	O43915
Circulatory	FSTL1	Q12841
Circulatory	LTBP4	Q8N2S1
Circulatory	WNT5A	P41221
Circulatory	CHAD	O15335
Circulatory	PXDN	Q92626
Circulatory	WISP1	O95388
Circulatory	REG3A	Q06141
Circulatory	LEFTY2	O00292
Circulatory	COL2A1	P02458
Circulatory	FBLN5	Q9UBX5
Circulatory	HTRA1	Q92743
Circulatory	HSPG2	P98160
Circulatory	SMOC2	Q9H3U7
Circulatory	COL10A1	Q03692
Circulatory	SDC3	O75056
Circulatory	ADAMTSL1	Q8N6G6
Circulatory	SLIT3	O75094
Circulatory	FGF9	P31371
Circulatory	COL18A1	P39060
Circulatory	TIMP2	P16035
Circulatory	ANGPT2	O15123
Circulatory	CST3	P01034
Circulatory	HGF	P14210
Circulatory	MMP7	P09237
Circulatory	EDA	Q92838
Circulatory	SERPINA3	P01011
Circulatory	IGFBP4	P22692
Circulatory	SERPINF2	P08697
Circulatory	CCL18	P55774
Circulatory	TNFSF13B	Q9Y275
Circulatory	ADAMTS13	Q76LX8
Circulatory	WFIKKN2	Q8TEU8
Circulatory	CD109	Q6YHK3
Circulatory	SERPIND1	P05546
Circulatory	MATN2	O00339
Circulatory	CHRDL1	Q9BU40
Circulatory	CTSV	O60911
Circulatory	ECM1	Q16610
Circulatory	FSTL3	O95633
Circulatory	POSTN	Q15063
Circulatory	CXCL12	P48061
Circulatory	MMP2	P08253
Circulatory	SPON1	Q9HCB6
Circulatory	GDF15	Q99988
Circulatory	MMP12	P39900
Circulatory	GPC3	P51654
Circulatory	F9	P00740
Circulatory	GDF2	Q9UK05
Circulatory	PI3	P19957
Circulatory	SEMA6B	Q9H3T3
Circulatory	OMD	Q99983
Circulatory	CTSD	P07339
Circulatory	CBLN4	Q9NTU7
Circulatory	TNXB	P22105
Circulatory	CLEC3B	P05452
Circulatory	TNFSF12	O43508
Circulatory	NELL2	Q99435
Circulatory	OIT3	Q8WWZ8
Circulatory	C1QTNF1	Q9BXJ1
Circulatory	FMOD	Q06828
Circulatory	ADAMTSL2	Q86TH1
Circulatory	WISP2	O76076
Circulatory	MMP19	Q99542
Circulatory	MFAP5	Q13361
Circulatory	NELL1	Q92832
Circulatory	FAM20B	O75063
Circulatory	C1QTNF3	Q9BXJ4
Circulatory	KNG1	P01042
Circulatory	ADAM22	Q9P0K1
Circulatory	CTSB	P07858
Circulatory	ITIH5	Q86UX2
Circulatory	IGF1	P05019
Circulatory	IGFBP2	P18065
Circulatory	LEP	P41159
Circulatory	CILP2	Q8IUL8
Circulatory	SCUBE1	Q8IWY4
Circulatory	SERPINA11	Q86U17
Circulatory	LGALS9	O00182
Circulatory	ITIH2	P19823
Circulatory	KITLG	P21583
Circulatory	SEMA4B	Q9NPR2
Circulatory	A2M	P01023
Circulatory	COLEC12	Q5KU26
Digestive	COL28A1	Q2UY09
Digestive	REG4	Q9BYZ8
Digestive	SVEP1	Q4LDE5
Digestive	ANGPTL1	O95841
Digestive	COL6A3	P12111
Digestive	FGFBP3	Q8TAT2
Digestive	COL11A2	P13942
Digestive	EGFLAM	Q63HQ2
Digestive	RSPO3	Q9BXY4
Digestive	FIGF	O43915
Digestive	FSTL1	Q12841
Digestive	LTBP4	Q8N2S1
Digestive	WNT5A	P41221
Digestive	CHAD	O15335
Digestive	PXDN	Q92626
Digestive	REG3A	Q06141
Digestive	LEFTY2	O00292
Digestive	COL2A1	P02458
Digestive	FBLN5	Q9UBX5
Digestive	HTRA1	Q92743
Digestive	HSPG2	P98160
Digestive	SMOC2	Q9H3U7
Digestive	COL10A1	Q03692
Digestive	SDC3	O75056
Digestive	ADAMTSL1	Q8N6G6
Digestive	SLIT3	O75094
Digestive	FGF9	P31371
Digestive	KNG1	P01042
Digestive	COL18A1	P39060
Digestive	TIMP2	P16035
Digestive	ANGPT2	O15123
Digestive	CST3	P01034
Digestive	HGF	P14210
Digestive	MMP7	P09237
Digestive	EDA	Q92838
Digestive	SERPINA3	P01011
Digestive	IGFBP4	P22692
Digestive	IGF1	P05019
Digestive	SERPINF2	P08697
Digestive	CCL18	P55774
Digestive	WISP1	O95388
Digestive	TNFSF13B	Q9Y275
Digestive	ADAMTS13	Q76LX8
Digestive	WFIKKN2	Q8TEU8
Digestive	CD109	Q6YHK3
Digestive	SERPIND1	P05546
Digestive	MATN2	O00339
Digestive	CHRDL1	Q9BU40
Digestive	CTSV	O60911
Digestive	ECM1	Q16610
Digestive	FSTL3	O95633
Digestive	POSTN	Q15063
Digestive	CXCL12	P48061
Digestive	A2M	P01023
Digestive	MMP2	P08253
Digestive	SPON1	Q9HCB6
Digestive	GDF15	Q99988
Digestive	MMP12	P39900
Digestive	GPC3	P51654
Digestive	F9	P00740
Digestive	GDF2	Q9UK05
Digestive	PI3	P19957
Digestive	SEMA6B	Q9H3T3
Digestive	OMD	Q99983
Digestive	COLEC12	Q5KU26
Digestive	CTSD	P07339
Digestive	TNXB	P22105
Digestive	CLEC3B	P05452
Digestive	TNFSF12	O43508
Digestive	NELL2	Q99435
Digestive	OIT3	Q8WWZ8
Digestive	C1QTNF1	Q9BXJ1
Digestive	FMOD	Q06828
Digestive	ADAMTSL2	Q86TH1
Digestive	WISP2	O76076
Digestive	MMP19	Q99542
Digestive	MFAP5	Q13361
Digestive	NELL1	Q92832
Digestive	FAM20B	O75063
Digestive	C1QTNF3	Q9BXJ4
Digestive	ADAM22	Q9P0K1
Digestive	CTSB	P07858
Digestive	ITIH5	Q86UX2
Digestive	IGFBP2	P18065
Digestive	LEP	P41159
Digestive	CILP2	Q8IUL8
Digestive	SCUBE1	Q8IWY4
Digestive	SERPINA11	Q86U17
Digestive	LGALS9	O00182
Digestive	ITIH2	P19823
Digestive	SEMA4B	Q9NPR2
Digestive	CBLN4	Q9NTU7
Digestive	KITLG	P21583
Genitourinary	COL28A1	Q2UY09
Genitourinary	REG4	Q9BYZ8
Genitourinary	SVEP1	Q4LDE5
Genitourinary	ANGPTL1	O95841
Genitourinary	COL6A3	P12111
Genitourinary	COL11A2	P13942
Genitourinary	FIGF	O43915
Genitourinary	FSTL1	Q12841
Genitourinary	LTBP4	Q8N2S1
Genitourinary	CHAD	O15335
Genitourinary	PXDN	Q92626
Genitourinary	LEFTY2	O00292
Genitourinary	FBLN5	Q9UBX5
Genitourinary	HSPG2	P98160
Genitourinary	SMOC2	Q9H3U7
Genitourinary	ADAMTSL1	Q8N6G6
Genitourinary	FGF9	P31371
Genitourinary	COL18A1	P39060
Genitourinary	TIMP2	P16035
Genitourinary	ANGPT2	O15123
Genitourinary	CST3	P01034
Genitourinary	MMP7	P09237
Genitourinary	IGFBP4	P22692
Genitourinary	ADAMTS13	Q76LX8
Genitourinary	WFIKKN2	Q8TEU8
Genitourinary	MATN2	O00339
Genitourinary	CHRDL1	Q9BU40
Genitourinary	ECM1	Q16610
Genitourinary	FSTL3	O95633
Genitourinary	A2M	P01023
Genitourinary	MMP2	P08253
Genitourinary	SPON1	Q9HCB6
Genitourinary	GDF15	Q99988
Genitourinary	MMP12	P39900
Genitourinary	GPC3	P51654
Genitourinary	GDF2	Q9UK05
Genitourinary	PI3	P19957
Genitourinary	SEMA6B	Q9H3T3
Genitourinary	F9	P00740
Genitourinary	OMD	Q99983
Genitourinary	CLEC3B	P05452
Genitourinary	NELL2	Q99435
Genitourinary	FMOD	Q06828
Genitourinary	ADAMTSL2	Q86TH1
Genitourinary	MMP19	Q99542
Genitourinary	NELL1	Q92832
Genitourinary	KNG1	P01042
Genitourinary	CTSB	P07858
Genitourinary	IGFBP2	P18065
Genitourinary	LEP	P41159
Genitourinary	LGALS9	O00182
Genitourinary	FGFBP3	Q8TAT2
Genitourinary	EGFLAM	Q63HQ2
Genitourinary	RSPO3	Q9BXY4
Genitourinary	WNT5A	P41221
Genitourinary	WISP1	O95388
Genitourinary	EDA	Q92838
Genitourinary	REG3A	Q06141
Genitourinary	COL2A1	P02458
Genitourinary	HTRA1	Q92743
Genitourinary	COL10A1	Q03692
Genitourinary	SDC3	O75056
Genitourinary	SLIT3	O75094
Genitourinary	HGF	P14210
Genitourinary	SERPINA3	P01011
Genitourinary	IGF1	P05019
Genitourinary	SERPINF2	P08697
Genitourinary	CCL18	P55774
Genitourinary	TNFSF13B	Q9Y275
Genitourinary	CD109	Q6YHK3
Genitourinary	SERPIND1	P05546
Genitourinary	CTSV	O60911
Genitourinary	POSTN	Q15063
Genitourinary	CXCL12	P48061
Genitourinary	COLEC12	Q5KU26
Genitourinary	CTSD	P07339
Genitourinary	CBLN4	Q9NTU7
Genitourinary	TNXB	P22105
Genitourinary	TNFSF12	O43508
Genitourinary	OIT3	Q8WWZ8
Genitourinary	C1QTNF1	Q9BXJ1
Genitourinary	WISP2	O76076
Genitourinary	MFAP5	Q13361
Genitourinary	FAM20B	O75063
Genitourinary	C1QTNF3	Q9BXJ4
Genitourinary	ADAM22	Q9P0K1
Genitourinary	ITIH5	Q86UX2
Genitourinary	CILP2	Q8IUL8
Genitourinary	SCUBE1	Q8IWY4
Genitourinary	SERPINA11	Q86U17
Genitourinary	ITIH2	P19823
Genitourinary	KITLG	P21583
Genitourinary	SEMA4B	Q9NPR2
Mental	COL28A1	Q2UY09
Mental	REG4	Q9BYZ8
Mental	COL6A3	P12111
Mental	PXDN	Q92626
Mental	REG3A	Q06141
Mental	HTRA1	Q92743
Mental	HSPG2	P98160
Mental	SLIT3	O75094
Mental	TIMP2	P16035
Mental	ANGPT2	O15123
Mental	HGF	P14210
Mental	MMP7	P09237
Mental	IGF1	P05019
Mental	CCL18	P55774
Mental	SERPIND1	P05546
Mental	CTSV	O60911
Mental	FSTL3	O95633
Mental	POSTN	Q15063
Mental	MMP2	P08253
Mental	SPON1	Q9HCB6
Mental	GDF15	Q99988
Mental	MMP12	P39900
Mental	GPC3	P51654
Mental	PI3	P19957
Mental	SEMA6B	Q9H3T3
Mental	OMD	Q99983
Mental	CTSD	P07339
Mental	TNXB	P22105
Mental	CLEC3B	P05452
Mental	MFAP5	Q13361
Mental	FAM20B	O75063
Mental	LEP	P41159
Mental	CILP2	Q8IUL8
Mental	LGALS9	O00182
Mental	SEMA4B	Q9NPR2
Mental	SVEP1	Q4LDE5
Mental	ANGPTL1	O95841
Mental	FGFBP3	Q8TAT2
Mental	COL11A2	P13942
Mental	EGFLAM	Q63HQ2
Mental	RSPO3	Q9BXY4
Mental	FIGF	O43915
Mental	FSTL1	Q12841
Mental	LTBP4	Q8N2S1
Mental	WNT5A	P41221
Mental	CHAD	O15335
Mental	WISP1	O95388
Mental	EDA	Q92838
Mental	KNG1	P01042
Mental	LEFTY2	O00292
Mental	COL2A1	P02458
Mental	FBLN5	Q9UBX5
Mental	SMOC2	Q9H3U7
Mental	COL10A1	Q03692
Mental	SDC3	O75056
Mental	ADAMTSL1	Q8N6G6
Mental	FGF9	P31371
Mental	COL18A1	P39060
Mental	CST3	P01034
Mental	SERPINA3	P01011
Mental	IGFBP4	P22692
Mental	SERPINF2	P08697
Mental	TNFSF13B	Q9Y275
Mental	ADAMTS13	Q76LX8
Mental	WFIKKN2	Q8TEU8
Mental	CD109	Q6YHK3
Mental	MATN2	O00339
Mental	CHRDL1	Q9BU40
Mental	ECM1	Q16610
Mental	CXCL12	P48061
Mental	A2M	P01023
Mental	F9	P00740
Mental	GDF2	Q9UK05
Mental	COLEC12	Q5KU26
Mental	CBLN4	Q9NTU7
Mental	TNFSF12	O43508
Mental	NELL2	Q99435
Mental	OIT3	Q8WWZ8
Mental	C1QTNF1	Q9BXJ1
Mental	FMOD	Q06828
Mental	ADAMTSL2	Q86TH1
Mental	WISP2	O76076
Mental	MMP19	Q99542
Mental	NELL1	Q92832
Mental	C1QTNF3	Q9BXJ4
Mental	ADAM22	Q9P0K1
Mental	CTSB	P07858
Mental	ITIH5	Q86UX2
Mental	IGFBP2	P18065
Mental	SCUBE1	Q8IWY4
Mental	SERPINA11	Q86U17
Mental	ITIH2	P19823
Mental	KITLG	P21583
Metabolic/Endocrine	COL6A3	P12111
Metabolic/Endocrine	COL28A1	Q2UY09
Metabolic/Endocrine	REG4	Q9BYZ8
Metabolic/Endocrine	SVEP1	Q4LDE5
Metabolic/Endocrine	ANGPTL1	O95841
Metabolic/Endocrine	FGFBP3	Q8TAT2
Metabolic/Endocrine	COL11A2	P13942
Metabolic/Endocrine	EGFLAM	Q63HQ2
Metabolic/Endocrine	RSPO3	Q9BXY4
Metabolic/Endocrine	FIGF	O43915
Metabolic/Endocrine	FSTL1	Q12841
Metabolic/Endocrine	LTBP4	Q8N2S1
Metabolic/Endocrine	WNT5A	P41221
Metabolic/Endocrine	CHAD	O15335
Metabolic/Endocrine	PXDN	Q92626
Metabolic/Endocrine	WISP1	O95388
Metabolic/Endocrine	EDA	Q92838
Metabolic/Endocrine	REG3A	Q06141
Metabolic/Endocrine	KNG1	P01042
Metabolic/Endocrine	LEFTY2	O00292
Metabolic/Endocrine	COL2A1	P02458
Metabolic/Endocrine	FBLN5	Q9UBX5
Metabolic/Endocrine	HTRA1	Q92743
Metabolic/Endocrine	HSPG2	P98160
Metabolic/Endocrine	SMOC2	Q9H3U7
Metabolic/Endocrine	COL10A1	Q03692
Metabolic/Endocrine	SDC3	O75056
Metabolic/Endocrine	ADAMTSL1	Q8N6G6
Metabolic/Endocrine	SLIT3	O75094
Metabolic/Endocrine	FGF9	P31371
Metabolic/Endocrine	COL18A1	P39060
Metabolic/Endocrine	TIMP2	P16035
Metabolic/Endocrine	ANGPT2	O15123
Metabolic/Endocrine	CST3	P01034
Metabolic/Endocrine	HGF	P14210
Metabolic/Endocrine	MMP7	P09237
Metabolic/Endocrine	SERPINA3	P01011
Metabolic/Endocrine	IGFBP4	P22692
Metabolic/Endocrine	IGF1	P05019
Metabolic/Endocrine	SERPINF2	P08697
Metabolic/Endocrine	CCL18	P55774
Metabolic/Endocrine	TNFSF13B	Q9Y275
Metabolic/Endocrine	ADAMTS13	Q76LX8
Metabolic/Endocrine	WFIKKN2	Q8TEU8
Metabolic/Endocrine	CD109	Q6YHK3
Metabolic/Endocrine	SERPIND1	P05546
Metabolic/Endocrine	MATN2	O00339
Metabolic/Endocrine	CHRDL1	Q9BU40
Metabolic/Endocrine	CTSV	O60911
Metabolic/Endocrine	ECM1	Q16610
Metabolic/Endocrine	FSTL3	O95633
Metabolic/Endocrine	POSTN	Q15063
Metabolic/Endocrine	CXCL12	P48061
Metabolic/Endocrine	A2M	P01023
Metabolic/Endocrine	MMP2	P08253
Metabolic/Endocrine	SPON1	Q9HCB6
Metabolic/Endocrine	GDF15	Q99988
Metabolic/Endocrine	MMP12	P39900
Metabolic/Endocrine	GPC3	P51654
Metabolic/Endocrine	F9	P00740
Metabolic/Endocrine	GDF2	Q9UK05
Metabolic/Endocrine	PI3	P19957
Metabolic/Endocrine	SEMA6B	Q9H3T3
Metabolic/Endocrine	OMD	Q99983
Metabolic/Endocrine	COLEC12	Q5KU26
Metabolic/Endocrine	CTSD	P07339
Metabolic/Endocrine	CBLN4	Q9NTU7
Metabolic/Endocrine	TNXB	P22105
Metabolic/Endocrine	CLEC3B	P05452
Metabolic/Endocrine	TNFSF12	O43508
Metabolic/Endocrine	NELL2	Q99435
Metabolic/Endocrine	OIT3	Q8WWZ8
Metabolic/Endocrine	C1QTNF1	Q9BXJ1
Metabolic/Endocrine	FMOD	Q06828
Metabolic/Endocrine	ADAMTSL2	Q86TH1
Metabolic/Endocrine	WISP2	O76076
Metabolic/Endocrine	MMP19	Q99542
Metabolic/Endocrine	MFAP5	Q13361
Metabolic/Endocrine	NELL1	Q92832
Metabolic/Endocrine	FAM20B	O75063
Metabolic/Endocrine	C1QTNF3	Q9BXJ4
Metabolic/Endocrine	ADAM22	Q9P0K1
Metabolic/Endocrine	CTSB	P07858
Metabolic/Endocrine	ITIH5	Q86UX2
Metabolic/Endocrine	IGFBP2	P18065
Metabolic/Endocrine	LEP	P41159
Metabolic/Endocrine	CILP2	Q8IUL8
Metabolic/Endocrine	SCUBE1	Q8IWY4
Metabolic/Endocrine	SERPINA11	Q86U17
Metabolic/Endocrine	LGALS9	O00182
Metabolic/Endocrine	ITIH2	P19823
Metabolic/Endocrine	KITLG	P21583
Metabolic/Endocrine	SEMA4B	Q9NPR2
Muscoskeletal	COL28A1	Q2UY09
Muscoskeletal	REG4	Q9BYZ8
Muscoskeletal	SVEP1	Q4LDE5
Muscoskeletal	COL6A3	P12111
Muscoskeletal	COL11A2	P13942
Muscoskeletal	EGFLAM	Q63HQ2
Muscoskeletal	FIGF	O43915
Muscoskeletal	FSTL1	Q12841
Muscoskeletal	WNT5A	P41221
Muscoskeletal	CHAD	O15335
Muscoskeletal	PXDN	Q92626
Muscoskeletal	EDA	Q92838
Muscoskeletal	REG3A	Q06141
Muscoskeletal	LEFTY2	O00292
Muscoskeletal	COL2A1	P02458
Muscoskeletal	FBLN5	Q9UBX5
Muscoskeletal	HTRA1	Q92743
Muscoskeletal	HSPG2	P98160
Muscoskeletal	SMOC2	Q9H3U7
Muscoskeletal	COL10A1	Q03692
Muscoskeletal	SDC3	O75056
Muscoskeletal	SLIT3	O75094
Muscoskeletal	FGF9	P31371
Muscoskeletal	COL18A1	P39060
Muscoskeletal	TIMP2	P16035
Muscoskeletal	ANGPT2	O15123
Muscoskeletal	CST3	P01034
Muscoskeletal	HGF	P14210
Muscoskeletal	MMP7	P09237
Muscoskeletal	SERPINA3	P01011
Muscoskeletal	IGFBP4	P22692
Muscoskeletal	IGF1	P05019
Muscoskeletal	CCL18	P55774
Muscoskeletal	WISP1	O95388
Muscoskeletal	TNFSF13B	Q9Y275
Muscoskeletal	ADAMTS13	Q76LX8
Muscoskeletal	CD109	Q6YHK3
Muscoskeletal	SERPIND1	P05546
Muscoskeletal	CTSV	O60911
Muscoskeletal	ECM1	Q16610
Muscoskeletal	FSTL3	O95633
Muscoskeletal	CXCL12	P48061
Muscoskeletal	A2M	P01023
Muscoskeletal	MMP2	P08253
Muscoskeletal	SPON1	Q9HCB6
Muscoskeletal	GDF15	Q99988
Muscoskeletal	MMP12	P39900
Muscoskeletal	GPC3	P51654
Muscoskeletal	F9	P00740
Muscoskeletal	GDF2	Q9UK05
Muscoskeletal	PI3	P19957
Muscoskeletal	SEMA6B	Q9H3T3
Muscoskeletal	OMD	Q99983
Muscoskeletal	COLEC12	Q5KU26
Muscoskeletal	CTSD	P07339
Muscoskeletal	TNXB	P22105
Muscoskeletal	CLEC3B	P05452
Muscoskeletal	TNFSF12	O43508
Muscoskeletal	OIT3	Q8WWZ8
Muscoskeletal	C1QTNF1	Q9BXJ1
Muscoskeletal	ADAMTSL2	Q86TH1
Muscoskeletal	WISP2	O76076
Muscoskeletal	MMP19	Q99542
Muscoskeletal	MFAP5	Q13361
Muscoskeletal	NELL1	Q92832
Muscoskeletal	FAM20B	O75063
Muscoskeletal	C1QTNF3	Q9BXJ4
Muscoskeletal	KNG1	P01042
Muscoskeletal	ADAM22	Q9P0K1
Muscoskeletal	CTSB	P07858
Muscoskeletal	IGFBP2	P18065
Muscoskeletal	LEP	P41159
Muscoskeletal	CILP2	Q8IUL8
Muscoskeletal	SCUBE1	Q8IWY4
Muscoskeletal	SERPINA11	Q86U17
Muscoskeletal	LGALS9	O00182
Muscoskeletal	ITIH2	P19823
Muscoskeletal	ANGPTL1	O95841
Muscoskeletal	FGFBP3	Q8TAT2
Muscoskeletal	RSPO3	Q9BXY4
Muscoskeletal	LTBP4	Q8N2S1
Muscoskeletal	ADAMTSL1	Q8N6G6
Muscoskeletal	SERPINF2	P08697
Muscoskeletal	WFIKKN2	Q8TEU8
Muscoskeletal	MATN2	O00339
Muscoskeletal	CHRDL1	Q9BU40
Muscoskeletal	POSTN	Q15063
Muscoskeletal	CBLN4	Q9NTU7
Muscoskeletal	NELL2	Q99435
Muscoskeletal	FMOD	Q06828
Muscoskeletal	ITIH5	Q86UX2
Muscoskeletal	KITLG	P21583
Muscoskeletal	SEMA4B	Q9NPR2
Neoplasms	COL28A1	Q2UY09
Neoplasms	REG4	Q9BYZ8
Neoplasms	SVEP1	Q4LDE5
Neoplasms	ANGPTL1	O95841
Neoplasms	COL6A3	P12111
Neoplasms	FGFBP3	Q8TAT2
Neoplasms	COL11A2	P13942
Neoplasms	EGFLAM	Q63HQ2
Neoplasms	RSPO3	Q9BXY4
Neoplasms	FIGF	O43915
Neoplasms	FSTL1	Q12841
Neoplasms	LTBP4	Q8N2S1
Neoplasms	WNT5A	P41221
Neoplasms	CHAD	O15335
Neoplasms	WISP1	O95388
Neoplasms	EDA	Q92838
Neoplasms	REG3A	Q06141
Neoplasms	KNG1	P01042
Neoplasms	LEFTY2	O00292
Neoplasms	COL2A1	P02458
Neoplasms	FBLN5	Q9UBX5
Neoplasms	HTRA1	Q92743
Neoplasms	HSPG2	P98160
Neoplasms	SMOC2	Q9H3U7
Neoplasms	COL10A1	Q03692
Neoplasms	SDC3	O75056
Neoplasms	ADAMTSL1	Q8N6G6
Neoplasms	SLIT3	O75094
Neoplasms	FGF9	P31371
Neoplasms	COL18A1	P39060
Neoplasms	TIMP2	P16035
Neoplasms	ANGPT2	O15123
Neoplasms	CST3	P01034
Neoplasms	HGF	P14210
Neoplasms	MMP7	P09237
Neoplasms	SERPINA3	P01011
Neoplasms	IGFBP4	P22692
Neoplasms	IGF1	P05019
Neoplasms	SERPINF2	P08697
Neoplasms	CCL18	P55774
Neoplasms	TNFSF13B	Q9Y275
Neoplasms	ADAMTS13	Q76LX8
Neoplasms	WFIKKN2	Q8TEU8
Neoplasms	CD109	Q6YHK3
Neoplasms	SERPIND1	P05546
Neoplasms	MATN2	O00339
Neoplasms	CHRDL1	Q9BU40
Neoplasms	CTSV	O60911
Neoplasms	ECM1	Q16610
Neoplasms	FSTL3	O95633
Neoplasms	POSTN	Q15063
Neoplasms	CXCL12	P48061
Neoplasms	A2M	P01023
Neoplasms	MMP2	P08253
Neoplasms	SPON1	Q9HCB6
Neoplasms	GDF15	Q99988
Neoplasms	MMP12	P39900
Neoplasms	GPC3	P51654
Neoplasms	F9	P00740
Neoplasms	GDF2	Q9UK05
Neoplasms	PI3	P19957
Neoplasms	SEMA6B	Q9H3T3
Neoplasms	OMD	Q99983
Neoplasms	COLEC12	Q5KU26
Neoplasms	CTSD	P07339
Neoplasms	CBLN4	Q9NTU7
Neoplasms	TNXB	P22105
Neoplasms	CLEC3B	P05452
Neoplasms	TNFSF12	O43508
Neoplasms	NELL2	Q99435
Neoplasms	C1QTNF1	Q9BXJ1
Neoplasms	FMOD	Q06828
Neoplasms	ADAMTSL2	Q86TH1
Neoplasms	WISP2	O76076
Neoplasms	MFAP5	Q13361
Neoplasms	NELL1	Q92832
Neoplasms	FAM20B	O75063
Neoplasms	C1QTNF3	Q9BXJ4
Neoplasms	ADAM22	Q9P0K1
Neoplasms	CTSB	P07858
Neoplasms	ITIH5	Q86UX2
Neoplasms	IGFBP2	P18065
Neoplasms	LEP	P41159
Neoplasms	CILP2	Q8IUL8
Neoplasms	SCUBE1	Q8IWY4
Neoplasms	SERPINA11	Q86U17
Neoplasms	LGALS9	O00182
Neoplasms	ITIH2	P19823
Neoplasms	KITLG	P21583
Neoplasms	SEMA4B	Q9NPR2
Neoplasms	PXDN	Q92626
Neoplasms	OIT3	Q8WWZ8
Neoplasms	MMP19	Q99542
Respiratory	REG4	Q9BYZ8
Respiratory	SVEP1	Q4LDE5
Respiratory	FGFBP3	Q8TAT2
Respiratory	COL11A2	P13942
Respiratory	EGFLAM	Q63HQ2
Respiratory	RSPO3	Q9BXY4
Respiratory	LTBP4	Q8N2S1
Respiratory	WNT5A	P41221
Respiratory	CHAD	O15335
Respiratory	PXDN	Q92626
Respiratory	WISP1	O95388
Respiratory	FIGF	O43915
Respiratory	REG3A	Q06141
Respiratory	LEFTY2	O00292
Respiratory	HTRA1	Q92743
Respiratory	HSPG2	P98160
Respiratory	SDC3	O75056
Respiratory	ADAMTSL1	Q8N6G6
Respiratory	SLIT3	O75094
Respiratory	FGF9	P31371
Respiratory	TIMP2	P16035
Respiratory	ANGPT2	O15123
Respiratory	MMP7	P09237
Respiratory	EDA	Q92838
Respiratory	IGFBP4	P22692
Respiratory	IGF1	P05019
Respiratory	CCL18	P55774
Respiratory	WFIKKN2	Q8TEU8
Respiratory	CD109	Q6YHK3
Respiratory	SERPIND1	P05546
Respiratory	MATN2	O00339
Respiratory	CHRDL1	Q9BU40
Respiratory	CTSV	O60911
Respiratory	ECM1	Q16610
Respiratory	FSTL3	O95633
Respiratory	POSTN	Q15063
Respiratory	CXCL12	P48061
Respiratory	A2M	P01023
Respiratory	SERPINA3	P01011
Respiratory	MMP2	P08253
Respiratory	SPON1	Q9HCB6
Respiratory	GDF15	Q99988
Respiratory	MMP12	P39900
Respiratory	GPC3	P51654
Respiratory	F9	P00740
Respiratory	GDF2	Q9UK05
Respiratory	PI3	P19957
Respiratory	OMD	Q99983
Respiratory	COLEC12	Q5KU26
Respiratory	CTSD	P07339
Respiratory	CBLN4	Q9NTU7
Respiratory	TNXB	P22105
Respiratory	CLEC3B	P05452
Respiratory	TNFSF12	O43508
Respiratory	OIT3	Q8WWZ8
Respiratory	FMOD	Q06828
Respiratory	WISP2	O76076
Respiratory	MMP19	Q99542
Respiratory	NELL1	Q92832
Respiratory	FAM20B	O75063
Respiratory	C1QTNF3	Q9BXJ4
Respiratory	KNG1	P01042
Respiratory	ADAM22	Q9P0K1
Respiratory	CTSB	P07858
Respiratory	ITIH5	Q86UX2
Respiratory	IGFBP2	P18065
Respiratory	LEP	P41159
Respiratory	CILP2	Q8IUL8
Respiratory	SERPINA11	Q86U17
Respiratory	LGALS9	O00182
Respiratory	KITLG	P21583
Respiratory	SEMA4B	Q9NPR2
Respiratory	COL6A3	P12111
Respiratory	COL28A1	Q2UY09
Respiratory	ANGPTL1	O95841
Respiratory	FSTL1	Q12841
Respiratory	COL2A1	P02458
Respiratory	FBLN5	Q9UBX5
Respiratory	SMOC2	Q9H3U7
Respiratory	COL10A1	Q03692
Respiratory	COL18A1	P39060
Respiratory	CST3	P01034
Respiratory	HGF	P14210
Respiratory	SERPINF2	P08697
Respiratory	TNFSF13B	Q9Y275
Respiratory	ADAMTS13	Q76LX8
Respiratory	SEMA6B	Q9H3T3
Respiratory	NELL2	Q99435
Respiratory	C1QTNF1	Q9BXJ1
Respiratory	ADAMTSL2	Q86TH1
Respiratory	MFAP5	Q13361
Respiratory	SCUBE1	Q8IWY4
Respiratory	ITIH2	P19823

## Sheet: ST9.agingMatreotype
ST9. Overview of Gene symbols and correponding UniProt included in the aging matreotype. Direction reflect their shared directionality across the results of Arthur, et al. (2021) and Robbins, et al. (2021).
Gene	UniProt	Age-association
ANGPTL3	Q9Y5C1	UP
MFAP2	P55001	UP
HHIP	Q96QV1	UP
REG4	Q9BYZ8	UP
SVEP1	Q4LDE5	UP
COL1A1	P02452	DOWN
FGFBP3	Q8TAT2	UP
PCOLCE	Q15113	UP
COL11A2	P13942	DOWN
FIGF	O43915	UP
LTBP4	Q8N2S1	UP
CHAD	O15335	DOWN
INHBB	P09529	UP
INHBA	P09529	UP
CCL8	P80075	UP
MSTN	O14793	DOWN
GDF11	O14793	DOWN
CST6	Q15828	DOWN
VWC2	Q2TAL6	UP
CTHRC1	Q96CG8	UP
LEFTY2	O00292	UP
COL2A1	P02458	DOWN
NCAN	O14594	DOWN
FBLN5	Q9UBX5	UP
RSPO1	Q2MKA7	UP
GDF10	P55107	UP
GDF3	Q9NR23	UP
ADAMTSL1	Q8N6G6	UP
EGFL6	Q8IUX8	UP
ITLN1	Q8WWA0	UP
PRSS3	P35030	UP
GREM1	O60565	UP
COL3A1	P02461	DOWN
FGB	P02675	DOWN
VEGFA	P15692	UP
IGFBP5	P24593	DOWN
SFTPD	P35247	UP
PLAT	P00750	UP
CCL21	O00585	DOWN
PRL	P01236	DOWN
SHH	Q15465	UP
MMP7	P09237	UP
FGA	P02675	DOWN
FGG	P02675	DOWN
IGF1	P05019	DOWN
TNFSF15	O95150	UP
SERPINF2	P08697	DOWN
SPARC	P09486	DOWN
CCL18	P55774	UP
LGALS3	P17931	UP
ADAMTS5	Q9UNA0	UP
ADAMTS13	Q76LX8	DOWN
SFRP1	Q8N474	UP
BGN	P21810	UP
NTN4	Q9HB63	DOWN
SERPINC1	P01008	DOWN
CTSV	O60911	DOWN
FSTL3	O95633	UP
CXCL8	P10145	UP
BCAN	Q96GW7	DOWN
LTA	P01374	UP
LTA	Q06643	NA
LTB	P01374	UP
LTB	Q06643	NA
MASP1	P48740	DOWN
CST5	P28325	UP
SPON1	Q9HCB6	UP
GDF15	Q99988	UP
SLPI	P03973	UP
TGM3	Q08188	UP
MMP12	P39900	UP
DPT	Q07507	UP
GPC5	P78333	DOWN
PRSS2	P07478	UP
SEMA6B	Q9H3T3	UP
GPC6	Q9Y625	UP
SEMA3G	Q9NS98	DOWN
CBLN4	Q9NTU7	DOWN
TNXB	P22105	DOWN
CLEC3B	P05452	DOWN
EPO	P01588	UP
NPNT	Q6UXI9	UP
FMOD	Q06828	DOWN
WISP2	O76076	UP
C1QL1	O75973	UP
ASPN	Q9BXN1	UP
TIMP4	Q99727	UP
COL13A1	Q5TAT6	DOWN
IGFALS	P35858	DOWN
MATN4	O95460	DOWN
ITIH3	Q06033	UP
C1QTNF3	Q9BXJ4	UP
ITIH1	P19827	DOWN
CTSB	P07858	UP
RSPO4	Q2I0M5	UP
IGFBP2	P18065	UP
MMP10	P09238	UP
EFEMP1	Q12805	UP
EMILIN3	Q9NT22	DOWN
CILP2	Q8IUL8	DOWN
CTSF	Q9UBX1	UP
PLXNB2	O15031	UP

## Sheet: ST10.lassoSelectionECMArthur
ST10. Results of LASSO protein selection in the creation of 10,000 ECM Clocks in the dataset of Arthur, et al. (2021). In green highlighted are the selected proteins (> 5000 times selected).
AptName	nrModelsSelected	SeqId	SomaId	TargetFullName	Target	UniProt	EntrezGeneID	EntrezGeneSymbol	EntrezGeneIDReannotated	matrisomeDivision	matrisomeCategory
C1QTNF3.7251.64	10000	7251-64	SL012818	Complement C1q tumor necrosis factor-related protein 3	C1QT3	Q9BXJ4	114899	C1QTNF3	114899	Matrisome-associated	ECM-affiliated Proteins
PTN.3045.72	10000	3045-72	SL002704	Pleiotrophin	PTN	P21246	5764	PTN	5764	Matrisome-associated	Secreted Factors
CILP2.8841.65	9998	8841-65	SL008847	Cartilage intermediate layer protein 2	CILP2	Q8IUL8	148113	CILP2	148113	Core matrisome	ECM Glycoproteins
WISP2.6392.7	9898	6392-7	SL004674	WNT1-inducible-signaling pathway protein 2	WISP-2	O76076	8839	WISP2	8839	Core matrisome	ECM Glycoproteins
CCL21.2516.57	9747	2516-57	SL003193	C-C motif chemokine 21	6Ckine	O00585	6366	CCL21	6366	Matrisome-associated	Secreted Factors
ADAMTSL1.16890.37	8812	16890-37	SL012697	ADAMTS-like protein 1	ATL1	Q8N6G6	92949	ADAMTSL1	92949	Matrisome-associated	ECM Regulators
CTSV.3364.76	8799	3364-76	SL006910	Cathepsin L2	Cathepsin V	O60911	1515	CTSV	1515	Matrisome-associated	ECM Regulators
ADAMTS5.3168.8	8623	3168-8	SL004626	A disintegrin and metalloproteinase with thrombospondin motifs 5	ADAMTS-5	Q9UNA0	11096	ADAMTS5	11096	Matrisome-associated	ECM Regulators
PRL.2585.2	8071	2585-2	SL000546	Prolactin	PRL	P01236	5617	PRL	5617	Matrisome-associated	Secreted Factors
IL19.3035.80	7679	3035-80	SL004354	Interleukin-19	IL-19	Q9UHD0	29949	IL19	29949	Matrisome-associated	Secreted Factors
GDF10.6517.14	7413	6517-14	SL005151	Growth/differentiation factor 10	BMP-3b	P55107	2662	GDF10	NA	Matrisome-associated	Secreted Factors
ADAMTS13.3175.51	7287	3175-51	SL006610	A disintegrin and metalloproteinase with thrombospondin motifs 13	ATS13	Q76LX8	11093	ADAMTS13	11093	Matrisome-associated	ECM Regulators
LUM.13114.50	7141	13114-50	SL006230	Lumican	Lumican	P51884	4060	LUM	4060	Core matrisome	Proteoglycans
COL10A1.15653.9	7101	15653-9	SL006511	Collagen alpha-1(X) chain	COAA1	Q03692	1300	COL10A1	1300	Core matrisome	Collagens
EMILIN3.8773.172	6935	8773-172	SL012851	EMILIN-3	EMIL3	Q9NT22	90187	EMILIN3	90187	Core matrisome	ECM Glycoproteins
TIMP4.6462.12	6655	6462-12	SL004789	Metalloproteinase inhibitor 4	TIMP-4	Q99727	7079	TIMP4	7079	Matrisome-associated	ECM Regulators
IFNA7.14129.1	6428	14129-1	SL019978	Interferon alpha-7	IFNA7	P01567	NA	IFNA7	3444	Matrisome-associated	Secreted Factors
PLXNB2.9216.100	6111	9216-100	SL009948	Plexin-B2	PLXB2	O15031	23654	PLXNB2	23654	Matrisome-associated	ECM-affiliated Proteins
CST6.14711.27	6010	14711-27	SL004438	Cystatin-M	Cystatin M	Q15828	1474	CST6	1474	Matrisome-associated	ECM Regulators
MSTN.14583.49	5942	14583-49	SL004357	Growth/differentiation factor 8	Myostatin	O14793	2660	MSTN	2660	Matrisome-associated	Secreted Factors
FMOD.6367.66	5856	6367-66	SL004659	fibromodulin	fibromodulin	Q06828	2331	FMOD	2331	Core matrisome	Proteoglycans
LAMC2.9580.5	5313	9580-5	SL005798	Laminin subunit gamma-2	Laminin gamma-2	Q13753	3918	LAMC2	3918	Core matrisome	ECM Glycoproteins
GDF3.16755.195	5259	16755-195	SL004675	Growth/differentiation factor 3	GDF-3	Q9NR23	9573	GDF3	9573	Matrisome-associated	Secreted Factors
CXCL5.2979.8	4976	2979-8	SL003169	C-X-C motif chemokine 5	ENA-78	P42830	6374	CXCL5	6374	Matrisome-associated	Secreted Factors
CTSF.9212.22	4972	9212-22	SL008381	Cathepsin F	CATF	Q9UBX1	8722	CTSF	8722	Matrisome-associated	ECM Regulators
OIT3.6296.36	4930	6296-36	SL017395	Oncoprotein-induced transcript 3 protein	OIT3	Q8WWZ8	170392	OIT3	170392	Core matrisome	ECM Glycoproteins
IFNA6.5714.88	4923	5714-88	SL017115	Interferon alpha-6	IFNA6	P05013	3443	IFNA6	3443	Matrisome-associated	Secreted Factors
WISP3.5927.4	4908	5927-4	SL004690	WNT1-inducible-signaling pathway protein 3	WISP-3	O95389	8838	WISP3	8838	Core matrisome	ECM Glycoproteins
SPOCK3.9906.21	4900	9906-21	SL012805	Testican-3	TICN3	Q9BQ16	50859	SPOCK3	50859	Core matrisome	Proteoglycans
ITLN1.18830.1	4891	18830-1	SL011968	Intelectin-1	Omentin	Q8WWA0	55600	ITLN1	55600	Matrisome-associated	ECM-affiliated Proteins
COLEC11.4430.44	4882	4430-44	SL006713	Collectin-11	Collectin Kidney 1	Q9BWP8	78989	COLEC11	78989	Matrisome-associated	ECM-affiliated Proteins
CCL22.3508.78	4589	3508-78	SL003187	C-C motif chemokine 22	MDC	O00626	6367	CCL22	6367	Matrisome-associated	Secreted Factors
CLEC2B.7786.83	4575	7786-83	SL015109	C-type lectin domain family 2 member B	CLC2B	Q92478	9976	CLEC2B	9976	Matrisome-associated	ECM-affiliated Proteins
THPO.5947.90	4531	5947-90	SL000598	Thrombopoietin	Tpo	P40225	7066	THPO	7066	Matrisome-associated	Secreted Factors
C1QTNF9.16605.2	4362	16605-2	SL017275	Complement C1q and tumor necrosis factor-related protein 9A	C1T9A	P0C862	338872	C1QTNF9	338872	Matrisome-associated	ECM-affiliated Proteins
IFNA21.15404.3	4283	15404-3	SL018851	Interferon alpha-21	IFN21	P01568	NA	IFNA21	3452	Matrisome-associated	Secreted Factors
TNC.2728.62	4254	2728-62	SL003198	Tenascin	Tenascin	P24821	3371	TNC	3371	Core matrisome	ECM Glycoproteins
MMP7.2789.26	4121	2789-26	SL000525	Matrilysin	MMP-7	P09237	4316	MMP7	4316	Matrisome-associated	ECM Regulators
CRHBP.6039.24	4038	6039-24	SL017254	Corticotropin-releasing factor-binding protein	CRHBP	P24387	1393	CRHBP	1393	Matrisome-associated	Secreted Factors
PLAT.2212.69	4037	2212-69	SL000053	Tissue-type plasminogen activator	tPA	P00750	5327	PLAT	5327	Matrisome-associated	ECM Regulators
NTN4.3327.27	3969	3327-27	SL007673	Netrin-4	NET4	Q9HB63	59277	NTN4	59277	Core matrisome	ECM Glycoproteins
IGFBP7.3320.49	3965	3320-49	SL005087	Insulin-like growth factor-binding protein 7	IGFBP-7	Q16270	3490	IGFBP7	3490	Core matrisome	ECM Glycoproteins
LTA.LTB.3505.6	3944	3505-6	SL000507	Lymphotoxin alpha1:beta2	Lymphotoxin a1/b2	P01374, Q06643	4049 4050	LTA LTB	NA	Core matrisome	ECM Glycoproteins
TSPEAR.10546.2	3523	10546-2	SL012744	Thrombospondin-type laminin G domain and EAR repeat-containing protein	TSEAR	Q8WU66	54084	TSPEAR	54084	Core matrisome	ECM Glycoproteins
BCAN.3461.58	3397	3461-58	SL009089	Brevican core protein	PGCB	Q96GW7	63827	BCAN	63827	Core matrisome	Proteoglycans
GDF15.4374.45	3347	4374-45	SL003869	Growth/differentiation factor 15	MIC-1	Q99988	9518	GDF15	9518	Matrisome-associated	Secreted Factors
ASPN.6451.64	3331	6451-64	SL008299	Asporin	ASPN	Q9BXN1	54829	ASPN	54829	Core matrisome	Proteoglycans
FLT3LG.14093.10	3328	14093-10	SL004343	Fms-related tyrosine kinase 3 ligand	Flt3 ligand	P49771	2323	FLT3LG	2323	Matrisome-associated	Secreted Factors
NCAN.15573.110	3283	15573-110	SL008782	Neurocan core protein	CSPG3	O14594	1463	NCAN	1463	Core matrisome	Proteoglycans
SERPINF2.3024.18	3224	3024-18	SL000250	Alpha-2-antiplasmin	a2-Antiplasmin	P08697	5345	SERPINF2	5345	Matrisome-associated	ECM Regulators
SULF2.8305.18	3199	8305-18	SL008928	Extracellular sulfatase Sulf-2	SULF2	Q8IWU5	55959	SULF2	55959	Matrisome-associated	ECM Regulators
SFRP4.17447.52	3068	17447-52	SL008544	Secreted frizzled-related protein 4	SFRP4	Q6FHJ7	6424	SFRP4	6424	Matrisome-associated	Secreted Factors
IL4.2906.55	3055	2906-55	SL000480	Interleukin-4	IL-4	P05112	3565	IL4	3565	Matrisome-associated	Secreted Factors
COMP.8043.153	2950	8043-153	SL002530	Cartilage oligomeric matrix protein	COMP	P49747	1311	COMP	1311	Core matrisome	ECM Glycoproteins
GPC6.5350.14	2913	5350-14	SL012881	Glypican-6	GPC6	Q9Y625	10082	GPC6	10082	Matrisome-associated	ECM-affiliated Proteins
DPT.4979.34	2828	4979-34	SL008178	Dermatopontin	DERM	Q07507	1805	DPT	1805	Core matrisome	ECM Glycoproteins
IL1F10.17356.34	2819	17356-34	SL007561	Interleukin-1 family member 10	IL1FA	Q8WWZ1	84639	IL1F10	84639	Matrisome-associated	Secreted Factors
MASP1.9125.23	2634	9125-23	SL011049	Mannan-binding lectin serine protease 1	MASP3	P48740	5648	MASP1	NA	Matrisome-associated	ECM Regulators
IFNB1.14127.240	2625	14127-240	SL001880	Interferon beta	IFN-b	P01574	3456	IFNB1	3456	Matrisome-associated	Secreted Factors
FGF8.17166.4	2602	17166-4	SL014309	Fibroblast growth factor 8 isoform F	FGF-8F	P55075	2253	FGF8	2253	Matrisome-associated	Secreted Factors
CXCL10.4141.79	2569	4141-79	SL003183	C-X-C motif chemokine 10	IP-10	P02778	3627	CXCL10	3627	Matrisome-associated	Secreted Factors
GPC5.4991.12	2554	4991-12	SL012469	Glypican-5	GPC5	P78333	2262	GPC5	2262	Matrisome-associated	ECM-affiliated Proteins
TNC.6260.14	2488	6260-14	SL003198	Tenascin	Tenascin	P24821	3371	TNC	NA	Core matrisome	ECM Glycoproteins
COL15A1.8974.172	2486	8974-172	SL007218	Collagen alpha-1(XV) chain	COFA1	P39059	1306	COL15A1	1306	Core matrisome	Collagens
CLEC4C.9094.5	2452	9094-5	SL018818	C-type lectin domain family 4 member C	CLC4C	Q8WTT0	170482	CLEC4C	170482	Matrisome-associated	ECM-affiliated Proteins
CHAD.13460.4	2358	13460-4	SL012363	Chondroadherin	CHAD	O15335	1101	CHAD	1101	Core matrisome	Proteoglycans
CHRDL1.3362.61	2296	3362-61	SL009400	Chordin-like protein 1	CRDL1	Q9BU40	91851	CHRDL1	91851	Matrisome-associated	Secreted Factors
EFEMP1.8480.29	2253	8480-29	SL006527	EGF-containing fibulin-like extracellular matrix protein 1	FBLN3	Q12805	2202	EFEMP1	2202	Core matrisome	ECM Glycoproteins
MATN2.3325.2	2173	3325-2	SL010465	Matrilin-2	MATN2	O00339	4147	MATN2	4147	Core matrisome	ECM Glycoproteins
PLG.3710.49	2141	3710-49	SL000268	Angiostatin	Angiostatin	P00747	5340	PLG	5340	Matrisome-associated	ECM Regulators
IL36A.14150.7	2106	14150-7	SL005177	Interleukin-36 alpha	IL-1F6	Q9UHA7	27179	IL36A	27179	Matrisome-associated	Secreted Factors
SLPI.4413.3	2076	4413-3	SL001888	Antileukoproteinase	SLPI	P03973	6590	SLPI	6590	Matrisome-associated	ECM Regulators
SEMA5A.13132.14	2056	13132-14	SL008522	Semaphorin-5A	SEM5A	Q13591	9037	SEMA5A	9037	Matrisome-associated	ECM-affiliated Proteins
MUC16.15565.102	2029	15565-102	SL000327	Mucin-16	CA125	Q8WXI7	94025	MUC16	94025	Matrisome-associated	ECM-affiliated Proteins
CLEC4G.10781.19	1966	10781-19	SL008886	C-type lectin domain family 4 member G	CLC4G	Q6UXB4	339390	CLEC4G	339390	Matrisome-associated	ECM-affiliated Proteins
TNC.5738.25	1965	5738-25	SL003198	Tenascin	Tenascin	P24821	3371	TNC	NA	Core matrisome	ECM Glycoproteins
INHBC.15686.49	1937	15686-49	SL007288	Inhibin beta C chain	INHBC	P55103	3626	INHBC	3626	Matrisome-associated	Secreted Factors
CCL13.4144.13	1889	4144-13	SL000517	C-C motif chemokine 13	MCP-4	Q99616	6357	CCL13	6357	Matrisome-associated	Secreted Factors
S100A2.11969.5	1889	11969-5	SL004807	Protein S100-A2	S100A2	P29034	6273	S100A2	6273	Matrisome-associated	Secreted Factors
NELL1.6544.33	1781	6544-33	SL012542	Protein kinase C-binding protein NELL1	NELL1	Q92832	4745	NELL1	4745	Core matrisome	ECM Glycoproteins
VWA2.7128.9	1760	7128-9	SL018087	von Willebrand factor A domain-containing protein 2	VWA2	Q5GFL6	340706	VWA2	340706	Core matrisome	ECM Glycoproteins
CRIM1.15492.1	1731	15492-1	SL017465	Cysteine-rich motor neuron 1 protein	CRIM1	Q9NZV1	51232	CRIM1	51232	Core matrisome	ECM Glycoproteins
NTF3.4145.58	1726	4145-58	SL004359	Neurotrophin-3	Neurotrophin-3	P20783	4908	NTF3	4908	Matrisome-associated	Secreted Factors
CLEC7A.3603.60	1714	3603-60	SL007640	C-type lectin domain family 7 member A	CLC7A	Q9BXN2	64581	CLEC7A	64581	Matrisome-associated	ECM-affiliated Proteins
NELL2.6022.57	1707	6022-57	SL005091	Protein kinase C-binding protein NELL2	NELL2	Q99435	4753	NELL2	4753	Core matrisome	ECM Glycoproteins
MEGF10.11168.3	1691	11168-3	SL019053	Multiple epidermal growth factor-like domains protein 10	MEG10	Q96KG7	NA	MEGF10	84466	Matrisome-associated	Secreted Factors
ANGPTL3.10391.1	1682	10391-1	SL006803	Angiopoietin-related protein 3	ANGL3	Q9Y5C1	27329	ANGPTL3	27329	Matrisome-associated	Secreted Factors
FGF8.19570.12	1675	19570-12	SL004341	Fibroblast growth factor 8	FGF-8	P55075	2253	FGF8	NA	Matrisome-associated	Secreted Factors
TNC.4155.3	1663	4155-3	SL003198	Tenascin	Tenascin	P24821	3371	TNC	NA	Core matrisome	ECM Glycoproteins
PLG.4151.6	1658	4151-6	SL000541	Plasminogen	Plasminogen	P00747	5340	PLG	NA	Matrisome-associated	ECM Regulators
TGM2.18934.50	1644	18934-50	SL004717	Protein-glutamine gamma-glutamyltransferase 2	Tissue transglutaminase	P21980	7052	TGM2	7052	Matrisome-associated	ECM Regulators
GPC3.4842.62	1640	4842-62	SL000070	Glypican-3	Glypican 3	P51654	2719	GPC3	2719	Matrisome-associated	ECM-affiliated Proteins
PCOLCE.11237.49	1600	11237-49	SL006539	Procollagen C-endopeptidase enhancer 1	PCOC1	Q15113	5118	PCOLCE	5118	Core matrisome	ECM Glycoproteins
VTN.13125.45	1557	13125-45	SL000616	Vitronectin	Vitronectin	P04004	7448	VTN	7448	Core matrisome	ECM Glycoproteins
RSPO3.8427.118	1548	8427-118	SL018509	R-spondin-3	RSPO3	Q9BXY4	84870	RSPO3	NA	Core matrisome	ECM Glycoproteins
SERPINA6.4785.30	1541	4785-30	SL000347	Corticosteroid-binding globulin	CBG	P08185	866	SERPINA6	866	Matrisome-associated	ECM Regulators
NPNT.6342.10	1506	6342-10	SL006194	Nephronectin	Nephronectin	Q6UXI9	255743	NPNT	255743	Core matrisome	ECM Glycoproteins
COL9A1.6631.17	1476	6631-17	SL007148	Collagen alpha-1(IX) chain	CO9A1	P20849	1297	COL9A1	NA	Core matrisome	Collagens
SVEP1.11109.56	1442	11109-56	SL012540	Sushi, von Willebrand factor type A, EGF and pentraxin domain-containing protein 1	SVEP1	Q4LDE5	79987	SVEP1	79987	Core matrisome	ECM Glycoproteins
MATN4.7083.74	1432	7083-74	SL008508	Matrilin-4	MATN4	O95460	8785	MATN4	8785	Core matrisome	ECM Glycoproteins
RSPO2.8409.3	1414	8409-3	SL013989	R-spondin-2	RSPO2	Q6UXX9	340419	RSPO2	NA	Core matrisome	ECM Glycoproteins
ANXA5.14158.17	1410	14158-17	SL003848	Annexin A5	Annexin V	P08758	308	ANXA5	308	Matrisome-associated	ECM-affiliated Proteins
CTSE.15376.134	1394	15376-134	SL007121	Cathepsin E	CATE	P14091	1510	CTSE	1510	Matrisome-associated	ECM Regulators
CXCL9.9188.119	1392	9188-119	SL003188	C-X-C motif chemokine 9	MIG	Q07325	4283	CXCL9	NA	Matrisome-associated	Secreted Factors
THBS4.3340.53	1390	3340-53	SL007207	Thrombospondin-4	TSP4	P35443	7060	THBS4	7060	Core matrisome	ECM Glycoproteins
COL1A1.11140.56	1376	11140-56	SL007932	Collagen alpha-1(I) chain	CO1A1	P02452	1277	COL1A1	1277	Core matrisome	Collagens
ITIH3.7145.1	1358	7145-1	SL006517	Inter-alpha-trypsin inhibitor heavy chain H3	ITIH3	Q06033	3699	ITIH3	3699	Matrisome-associated	ECM Regulators
SEMA4A.16915.153	1336	16915-153	SL014291	Semaphorin-4A	SEM4A	Q9H3S1	64218	SEMA4A	64218	Matrisome-associated	ECM-affiliated Proteins
P4HA2.11348.132	1325	11348-132	SL012364	Prolyl 4-hydroxylase subunit alpha-2	P4HA2	O15460	8974	P4HA2	8974	Matrisome-associated	ECM Regulators
FSTL1.13112.179	1321	13112-179	SL009349	Follistatin-related protein 1	FSTL1	Q12841	11167	FSTL1	11167	Matrisome-associated	Secreted Factors
CSF3.4840.73	1295	4840-73	SL001729	Granulocyte colony-stimulating factor	G-CSF	P09919	1440	CSF3	1440	Matrisome-associated	Secreted Factors
FGF23.3807.1	1293	3807-1	SL007651	Fibroblast growth factor 23	FGF23	Q9GZV9	8074	FGF23	8074	Matrisome-associated	Secreted Factors
TNFSF12.5939.42	1223	5939-42	SL004365	Tumor necrosis factor ligand superfamily member 12	TWEAK	O43508	8742	TNFSF12	407977	Matrisome-associated	Secreted Factors
SERPINB1.10737.96	1190	10737-96	SL005397	Leukocyte elastase inhibitor	Serpin B1	P30740	1992	SERPINB1	1992	Matrisome-associated	ECM Regulators
PAPPA2.5756.66	1165	5756-66	SL008518	Pappalysin-2	PAPP2	Q9BXP8	60676	PAPPA2	60676	Matrisome-associated	ECM Regulators
EYS.9365.91	1153	9365-91	SL017443	Protein eyes shut homolog	EYS	Q5T1H1	346007	EYS	346007	Core matrisome	ECM Glycoproteins
NID2.16060.99	1149	16060-99	SL008193	Nidogen-2	NID2	Q14112	22795	NID2	22795	Core matrisome	ECM Glycoproteins
NRG1.9178.30	1149	9178-30	SL004297	Neuregulin-1	NEUREGULIN-1	Q02297	3084	NRG1	NA	Matrisome-associated	Secreted Factors
CTSZ.4971.1	1145	4971-1	SL008380	Cathepsin Z	CATZ	Q9UBR2	1522	CTSZ	1522	Matrisome-associated	ECM Regulators
PGF.3078.1	1130	3078-1	SL002640	Placenta growth factor	PlGF	P49763	5228	PGF	5228	Matrisome-associated	Secreted Factors
RSPO4.8464.31	1113	8464-31	SL012517	R-spondin-4	RSPO4	Q2I0M5	343637	RSPO4	343637	Core matrisome	ECM Glycoproteins
PRSS2.5034.79	1109	5034-79	SL010388	Trypsin-2	Trypsin 2	P07478	5645	PRSS2	5645	Matrisome-associated	ECM Regulators
SEMA4D.5737.61	1098	5737-61	SL011110	Semaphorin-4D	SEM4D	Q92854	10507	SEMA4D	10507	Matrisome-associated	ECM-affiliated Proteins
EMID1.9547.29	1086	9547-29	SL012763	EMI domain-containing protein 1	EMID1	Q96A84	129080	EMID1	129080	Core matrisome	ECM Glycoproteins
GDF11.MSTN.2765.4	1082	2765-4	SL021043	Growth/differentiation factor 11/8	GDF-11/8	O95390 O14793	NA	GDF11 MSTN	NA	Matrisome-associated	Secreted Factors
MBL2.3000.66	1082	3000-66	SL004516	Mannose-binding protein C	MBL	P11226	4153	MBL2	4153	Matrisome-associated	ECM-affiliated Proteins
ITIH1.7955.195	1070	7955-195	SL004710	Inter-alpha-trypsin inhibitor heavy chain H1	ITI heavy chain H1	P19827	3697	ITIH1	3697	Matrisome-associated	ECM Regulators
GPC1.8697.38	1064	8697-38	SL000069	Glypican-1	Glypican 1	P35052	2817	GPC1	2817	Matrisome-associated	ECM-affiliated Proteins
CTHRC1.15467.10	1063	15467-10	SL009396	Collagen triple helix repeat-containing protein 1	CTHR1	Q96CG8	115908	CTHRC1	115908	Core matrisome	ECM Glycoproteins
SEMA3E.5363.51	1057	5363-51	SL010470	Semaphorin-3E	Semaphorin 3E	O15041	9723	SEMA3E	9723	Matrisome-associated	ECM-affiliated Proteins
CCL15.18289.16	1055	18289-16	SL003190	C-C motif chemokine 15	MIP-5	Q16663	6359	CCL15	6359	Matrisome-associated	Secreted Factors
AREG.2970.60	1053	2970-60	SL000136	Amphiregulin	AREG	P15514	374	AREG	374	Matrisome-associated	Secreted Factors
TMPRSS15.3189.61	1053	3189-61	SL010372	Enteropeptidase	Enterokinase	P98073	5651	TMPRSS15	5651	Matrisome-associated	ECM Regulators
IFNA16.6421.52	1035	6421-52	SL017458	Interferon alpha-16	IFN16	P05015	3449	IFNA16	3449	Matrisome-associated	Secreted Factors
WNT10A.10044.12	1024	10044-12	SL012823	Protein Wnt-10a	WN10A	Q9GZT5	80326	WNT10A	80326	Matrisome-associated	Secreted Factors
COL18A1.2201.17	1021	2201-17	SL000403	Endostatin	Endostatin	P39060	80781	COL18A1	80781	Core matrisome	Collagens
IL3.4717.55	1020	4717-55	SL000479	Interleukin-3	IL-3	P08700	3562	IL3	3562	Matrisome-associated	Secreted Factors
TNR.11302.237	1009	11302-237	SL008783	Tenascin-R	TENR	Q92752	7143	TNR	7143	Core matrisome	ECM Glycoproteins
IL12B.13733.5	989	13733-5	SL004250	Interleukin-12 subunit beta	IL-12 p40	P29460	3593	IL12B	3593	Matrisome-associated	Secreted Factors
COL3A1.18880.81	985	18880-81	SL002805	Collagen Type III	Collagen Type III	P02461	1281	COL3A1	1281	Core matrisome	Collagens
BGN.3284.75	970	3284-75	SL007804	Biglycan	BGN	P21810	633	BGN	633	Core matrisome	Proteoglycans
CCL14.2900.53	970	2900-53	SL003329	C-C motif chemokine 14	HCC-1	Q16627	6358	CCL14	6358	Matrisome-associated	Secreted Factors
SVEP1.11178.21	965	11178-21	SL012540	Sushi, von Willebrand factor type A, EGF and pentraxin domain-containing protein 1	SVEP1	Q4LDE5	79987	SVEP1	NA	Core matrisome	ECM Glycoproteins
FGFBP3.11219.95	951	11219-95	SL012727	Fibroblast growth factor-binding protein 3	FGFP3	Q8TAT2	143282	FGFBP3	143282	Matrisome-associated	Secreted Factors
ANXA11.17513.11	948	17513-11	SL008121	Annexin A11	ANX11	P50995	311	ANXA11	311	Matrisome-associated	ECM-affiliated Proteins
ADAM9.3795.6	937	3795-6	SL004642	Disintegrin and metalloproteinase domain-containing protein 9	ADAM 9	Q13443	8754	ADAM9	8754	Matrisome-associated	ECM Regulators
FGL1.5581.28	923	5581-28	SL012486	Fibrinogen-like protein 1	FGL1	Q08830	2267	FGL1	2267	Core matrisome	ECM Glycoproteins
IL12A.IL12B.10367.62	916	10367-62	SL001716	Interleukin-12	IL-12	P29459, P29460	3592 3593	IL12A IL12B	NA	Core matrisome	ECM Glycoproteins
SEMA6C.7202.107	868	7202-107	SL012550	Semaphorin-6C	SEMA6C	Q9H3T2	10500	SEMA6C	NA	Matrisome-associated	ECM-affiliated Proteins
A2M.3708.62	864	3708-62	SL000252	Alpha-2-macroglobulin	a2-Macroglobulin	P01023	2	A2M	2	Matrisome-associated	ECM Regulators
COL6A1.16828.8	852	16828-8	SL002657	Collagen alpha-1(VI) chain	Collagen a1(VI)	P12109	1291	COL6A1	1291	Core matrisome	Collagens
COL13A1.6570.1	839	6570-1	SL017501	Collagen alpha-1(XIII) chain	CODA1	Q5TAT6	1305	COL13A1	1305	Core matrisome	Collagens
CLEC2D.7054.87	830	7054-87	SL017962	C-type lectin domain family 2 member D	CLC2D	Q9UHP7	29121	CLEC2D	29121	Matrisome-associated	ECM-affiliated Proteins
S100A5.15303.63	829	15303-63	SL004826	Protein S100-A5	S100A5	P33763	6276	S100A5	6276	Matrisome-associated	Secreted Factors
MFAP2.9294.45	827	9294-45	SL012443	Microfibrillar-associated protein 2	MFAP2	P55001	4237	MFAP2	NA	Core matrisome	ECM Glycoproteins
SERPINB13.18841.1	822	18841-1	SL008432	Serpin B13	SPB13	Q9UIV8	5275	SERPINB13	5275	Matrisome-associated	ECM Regulators
ECM1.3366.51	811	3366-51	SL006550	Extracellular matrix protein 1	ECM1	Q16610	1893	ECM1	1893	Core matrisome	ECM Glycoproteins
PDGFC.13658.31	801	13658-31	SL011071	Platelet-derived growth factor C	PDGF-CC	Q9NRA1	56034	PDGFC	56034	Matrisome-associated	Secreted Factors
BMP3.16748.1	780	16748-1	SL003995	Bone morphogenetic protein 3	BMP-3	P12645	651	BMP3	651	Matrisome-associated	Secreted Factors
EGFL6.17454.15	780	17454-15	SL006311	Epidermal growth factor-like protein 6	EGFL6	Q8IUX8	25975	EGFL6	25975	Matrisome-associated	Secreted Factors
SERPINA9.7266.4	780	7266-4	SL012652	Serpin A9	SPA9	Q86WD7	327657	SERPINA9	327657	Matrisome-associated	ECM Regulators
IL7.4140.3	757	4140-3	SL000483	Interleukin-7	IL-7	P13232	3574	IL7	3574	Matrisome-associated	Secreted Factors
IL18.5661.15	750	5661-15	SL001715	Interleukin-18	IL-18	Q14116	3606	IL18	3606	Matrisome-associated	Secreted Factors
C1QL1.6404.20	744	6404-20	SL012386	C1q-related factor	C1QRF	O75973	10882	C1QL1	10882	Matrisome-associated	ECM-affiliated Proteins
MMP19.6425.87	740	6425-87	SL007616	Matrix metalloproteinase-19	MMP19	Q99542	4327	MMP19	4327	Matrisome-associated	ECM Regulators
COL2A1.18875.125	739	18875-125	SL021010	Chondrocalcin	Chondrocalcin	P02458	1280	COL2A1	NA	Core matrisome	Collagens
GH1.8462.18	729	8462-18	SL000442	Somatotropin	HGH	P01241	2688	GH1	2688	Matrisome-associated	Secreted Factors
VEGFB.9453.12	728	9453-12	SL005232	Vascular endothelial growth factor B	VEGF-B	P49765	7423	VEGFB	7423	Matrisome-associated	Secreted Factors
COL11A2.11278.4	727	11278-4	SL009488	Collagen alpha-2(XI) chain	COL11A2	P13942	1302	COL11A2	1302	Core matrisome	Collagens
PF4V1.5663.18	723	5663-18	SL007105	Platelet factor 4 variant	PF4V	P10720	5197	PF4V1	5197	Matrisome-associated	Secreted Factors
ADAMTS6.6441.62	720	6441-62	SL012868	A disintegrin and metalloproteinase with thrombospondin motifs 6	ATS6	Q9UKP5	11174	ADAMTS6	11174	Matrisome-associated	ECM Regulators
CXCL14.5730.60	715	5730-60	SL004000	C-X-C motif chemokine 14	BRAK	O95715	9547	CXCL14	9547	Matrisome-associated	Secreted Factors
ADAM19.8948.13	713	8948-13	SL018610	Disintegrin and metalloproteinase domain-containing protein 19	ADA19	Q9H013	8728	ADAM19	8728	Matrisome-associated	ECM Regulators
ANXA1.4960.72	710	4960-72	SL004208	Annexin A1	annexin I	P04083	301	ANXA1	301	Matrisome-associated	ECM-affiliated Proteins
INHBC.6408.2	701	6408-2	SL007288	Inhibin beta C chain	INHBC	P55103	3626	INHBC	NA	Matrisome-associated	Secreted Factors
ADAMTS3.8845.2	684	8845-2	SL012361	A disintegrin and metalloproteinase with thrombospondin motifs 3	ATS3	O15072	9508	ADAMTS3	9508	Matrisome-associated	ECM Regulators
GPC4.18892.48	684	18892-48	SL008883	Glypican-4	GPC4	O75487	2239	GPC4	2239	Matrisome-associated	ECM-affiliated Proteins
SEMA4C.7923.41	682	7923-41	SL018333	Semaphorin-4C	SEM4C	Q9C0C4	54910	SEMA4C	54910	Matrisome-associated	ECM-affiliated Proteins
SERPINB5.15417.3	676	15417-3	SL003161	Serpin B5	Maspin	P36952	5268	SERPINB5	5268	Matrisome-associated	ECM Regulators
FGF10.2441.2	675	2441-2	SL004333	Fibroblast growth factor 10	FGF-10	O15520	2255	FGF10	2255	Matrisome-associated	Secreted Factors
CLEC3B.5701.81	674	5701-81	SL001871	Tetranectin	Tetranectin	P05452	7123	CLEC3B	7123	Matrisome-associated	ECM-affiliated Proteins
ANXA3.17163.117	673	17163-117	SL004210	Annexin A3	Annexin III	P12429	306	ANXA3	306	Matrisome-associated	ECM-affiliated Proteins
LIF.7790.21	672	7790-21	SL003185	Leukemia inhibitory factor	LIF	P15018	3976	LIF	3976	Matrisome-associated	Secreted Factors
PI3.4982.54	667	4982-54	SL004458	Elafin	Elafin	P19957	5266	PI3	5266	Matrisome-associated	ECM Regulators
MEPE.3209.69	666	3209-69	SL005437	Matrix extracellular phosphoglycoprotein	MEPE	Q9NQ76	56955	MEPE	56955	Core matrisome	ECM Glycoproteins
C1QTNF1.6304.8	636	6304-8	SL012815	Complement C1q tumor necrosis factor-related protein 1	C1QT1	Q9BXJ1	114897	C1QTNF1	114897	Matrisome-associated	ECM-affiliated Proteins
EPO.5813.58	630	5813-58	SL000408	Erythropoietin	Epo	P01588	2056	EPO	2056	Matrisome-associated	Secreted Factors
F7.3184.25	627	3184-25	SL000358	Coagulation factor VII	Coagulation Factor VII	P08709	2155	F7	2155	Matrisome-associated	ECM Regulators
ITIH5.8233.2	627	8233-2	SL012651	Inter-alpha-trypsin inhibitor heavy chain H5	ITIH5	Q86UX2	80760	ITIH5	80760	Matrisome-associated	ECM Regulators
CFC1.3294.55	625	3294-55	SL010451	Cryptic protein	CFC1	P0CG37	55997	CFC1	55997	Matrisome-associated	Secreted Factors
ANXA10.13605.16	618	13605-16	SL015314	Annexin A10	ANX10	Q9UJ72	11199	ANXA10	11199	Matrisome-associated	ECM-affiliated Proteins
NRG1.15446.25	614	15446-25	SL004651	Neuregulin-1, sensory and motor neuron-derived factor isoform	SMDF	Q02297	3084	NRG1	3084	Matrisome-associated	Secreted Factors
TGM3.4471.50	611	4471-50	SL008945	Protein-glutamine gamma-glutamyltransferase E	TGM3	Q08188	7053	TGM3	7053	Matrisome-associated	ECM Regulators
IL9.5834.18	609	5834-18	SL000485	Interleukin-9	IL-9	P15248	3578	IL9	3578	Matrisome-associated	Secreted Factors
CXCL6.3495.15	606	3495-15	SL003172	C-X-C motif chemokine 6	GCP-2	P80162	6372	CXCL6	6372	Matrisome-associated	Secreted Factors
HRG.4996.66	605	4996-66	SL006448	Histidine-rich glycoprotein	HRG	P04196	3273	HRG	3273	Matrisome-associated	ECM Regulators
KNG1.7784.1	601	7784-1	SL017189	Kininogen-1	Kininogen, HMW	P01042	3827	KNG1	NA	Matrisome-associated	ECM Regulators
NTNG1.5637.81	598	5637-81	SL017072	Netrin-G1	NTNG1	Q9Y2I2	22854	NTNG1	22854	Core matrisome	ECM Glycoproteins
PRSS3.18864.7	591	18864-7	SL006480	Trypsin-3	TRY3	P35030	5646	PRSS3	5646	Matrisome-associated	ECM Regulators
IL1A.4851.25	585	4851-25	SL000125	Interleukin-1 alpha	IL-1a	P01583	3552	IL1A	3552	Matrisome-associated	Secreted Factors
IFNW1.7196.21	583	7196-21	SL004547	Interferon omega-1	IFN-w	P05000	3467	IFNW1	3467	Matrisome-associated	Secreted Factors
VEGFA.19437.61	577	19437-61	SL021823	Isoform L-VEGF165	L-VEGF165	P15692	NA	VEGFA	7422	Matrisome-associated	Secreted Factors
GDF2.4880.21	571	4880-21	SL007756	Growth/differentiation factor 2	GDF2	Q9UK05	2658	GDF2	2658	Matrisome-associated	Secreted Factors
MMP16.9719.145	570	9719-145	SL003331	Matrix metalloproteinase-16	MMP-16	P51512	4325	MMP16	NA	Matrisome-associated	ECM Regulators
CRLF1.CLCF1.2607.54	564	2607-54	SL004692	Cytokine receptor-like factor 1:Cardiotrophin-like cytokine factor 1 Complex	CLF-1/CLC Complex	O75462 Q9UBD9	9244 23529	CRLF1 CLCF1	NA	Matrisome-associated	Secreted Factors
SMOC1.13118.5	560	13118-5	SL011888	SPARC-related modular calcium-binding protein 1	SMOC1	Q9H4F8	64093	SMOC1	64093	Core matrisome	ECM Glycoproteins
S100A9.5339.49	553	5339-49	SL004477	Protein S100-A9	calgranulin B	P06702	6280	S100A9	6280	Matrisome-associated	Secreted Factors
IL17A.9170.24	545	9170-24	SL001713	Interleukin-17A	IL-17	Q16552	3605	IL17A	3605	Matrisome-associated	Secreted Factors
CD109.3290.50	543	3290-50	SL008773	CD109 antigen	CD109	Q6YHK3	135228	CD109	135228	Matrisome-associated	ECM Regulators
AMH.4923.79	541	4923-79	SL005201	Muellerian-inhibiting factor	MIS	P03971	268	AMH	268	Matrisome-associated	Secreted Factors
FREM2.7246.4	537	7246-4	SL008818	FRAS1-related extracellular matrix protein 2	FREM2	Q5SZK8	341640	FREM2	341640	Matrisome-associated	ECM-affiliated Proteins
WNT7A.4889.82	537	4889-82	SL009951	Protein Wnt-7a	WNT7A	O00755	7476	WNT7A	7476	Matrisome-associated	Secreted Factors
SEMA6A.7945.10	535	7945-10	SL005214	Semaphorin-6A	Semaphorin-6A	Q9H2E6	57556	SEMA6A	57556	Matrisome-associated	ECM-affiliated Proteins
SERPINA11.9002.36	534	9002-36	SL006615	Serpin A11	SPA11	Q86U17	256394	SERPINA11	256394	Matrisome-associated	ECM Regulators
FGF19.13724.27	523	13724-27	SL004337	Fibroblast growth factor 19	FGF-19	O95750	9965	FGF19	9965	Matrisome-associated	Secreted Factors
SLIT3.18931.40	521	18931-40	SL011409	Slit homolog 3 protein	SLIT3	O75094	6586	SLIT3	6586	Core matrisome	ECM Glycoproteins
PRG2.7258.5	516	7258-5	SL004558	Bone marrow proteoglycan	EMBP	P13727	5553	PRG2	5553	Core matrisome	Proteoglycans
PLXNA4.19560.23	511	19560-23	SL021489	Plexin-A4	PLXA4	Q9HCM2	91584	PLXNA4	91584	Matrisome-associated	ECM-affiliated Proteins
IGFBP1.2771.35	502	2771-35	SL000462	Insulin-like growth factor-binding protein 1	IGFBP-1	P08833	3484	IGFBP1	3484	Core matrisome	ECM Glycoproteins
GPC2.3315.15	500	3315-15	SL010463	Glypican-2	GPC2	Q8N158	221914	GPC2	221914	Matrisome-associated	ECM-affiliated Proteins
ADAM22.7933.75	487	7933-75	SL018350	Disintegrin and metalloproteinase domain-containing protein 22	ADA22	Q9P0K1	53616	ADAM22	53616	Matrisome-associated	ECM Regulators
OSM.14063.17	485	14063-17	SL000530	Oncostatin-M	OSM	P13725	5008	OSM	5008	Matrisome-associated	Secreted Factors
TPO.3873.51	485	3873-51	SL000588	Thyroid peroxidase	TMA	P07202	7173	TPO	7173	Matrisome-associated	Secreted Factors
TDGF1.5810.25	484	5810-25	SL005155	Teratocarcinoma-derived growth factor 1	Cripto	P13385	6997	TDGF1	6997	Matrisome-associated	Secreted Factors
MASP1.3605.77	483	3605-77	SL011049	Mannan-binding lectin serine protease 1	MASP3	P48740	5648	MASP1	5648	Matrisome-associated	ECM Regulators
CLEC6A.6911.103	475	6911-103	SL010453	C-type lectin domain family 6 member A	CLC6A	Q6EIG7	93978	CLEC6A	93978	Matrisome-associated	ECM-affiliated Proteins
HGF.2681.23	475	2681-23	SL000441	Hepatocyte growth factor	HGF	P14210	3082	HGF	3082	Matrisome-associated	Secreted Factors
EBI3.10851.77	474	10851-77	SL007417	Interleukin-27 subunit beta	IL27B	Q14213	10148	EBI3	10148	Matrisome-associated	Secreted Factors
WISP1.13692.154	468	13692-154	SL004689	WNT1-inducible-signaling pathway protein 1	WISP-1	O95388	8840	WISP1	8840	Core matrisome	ECM Glycoproteins
IL27.EBI3.2829.19	463	2829-19	SL006915	Interleukin-27	IL-27	Q8NEV9 Q14213	246778 10148	IL27 EBI3	NA	Matrisome-associated	Secreted Factors
TGFB3.3520.58	461	3520-58	SL000089	Transforming growth factor beta-3	TGF-b3	P10600	7043	TGFB3	7043	Matrisome-associated	Secreted Factors
CCL18.3044.3	458	3044-3	SL003323	C-C motif chemokine 18	PARC	P55774	6362	CCL18	6362	Matrisome-associated	Secreted Factors
CCL3.3040.59	447	3040-59	SL000519	C-C motif chemokine 3	MIP-1a	P10147	6348	CCL3	6348	Matrisome-associated	Secreted Factors
CCL11.5301.7	439	5301-7	SL000406	Eotaxin	Eotaxin	P51671	6356	CCL11	6356	Matrisome-associated	Secreted Factors
CD209.3029.52	429	3029-52	SL005157	CD209 antigen	DC-SIGN	Q9NNX6	30835	CD209	30835	Matrisome-associated	ECM-affiliated Proteins
PLXNC1.4564.2	425	4564-2	SL006406	Plexin-C1	PLXC1	O60486	10154	PLXNC1	10154	Matrisome-associated	ECM-affiliated Proteins
PRSS1.3049.61	425	3049-61	SL000603	Trypsin-1	Trypsin	P07477	5644	PRSS1	5644	Matrisome-associated	ECM Regulators
IL2.3070.1	418	3070-1	SL000478	Interleukin-2	IL-2	P60568	3558	IL2	3558	Matrisome-associated	Secreted Factors
ADAM15.15455.40	412	15455-40	SL017116	Disintegrin and metalloproteinase domain-containing protein 15	ADA15	Q13444	8751	ADAM15	8751	Matrisome-associated	ECM Regulators
IL11.4493.92	409	4493-92	SL000470	Interleukin-11	IL-11	P20809	3589	IL11	3589	Matrisome-associated	Secreted Factors
CCL23.2913.1	406	2913-1	SL003302	C-C motif chemokine 23	MPIF-1	P55773	6368	CCL23	6368	Matrisome-associated	Secreted Factors
VEGFA.4867.15	405	4867-15	SL003310	Vascular endothelial growth factor A, isoform 121	VEGF121	P15692	7422	VEGFA	NA	Matrisome-associated	Secreted Factors
COL23A1.4543.65	399	4543-65	SL014048	Collagen alpha-1(XXIII) chain	CONA1	Q86Y22	91522	COL23A1	91522	Core matrisome	Collagens
PAPLN.11254.13	398	11254-13	SL012393	Papilin	PPN	O95428	89932	PAPLN	89932	Core matrisome	ECM Glycoproteins
S100A6.13090.17	394	13090-17	SL004827	Protein S100-A6	S100A6	P06703	6277	S100A6	6277	Matrisome-associated	Secreted Factors
ADAM17.8959.61	390	8959-61	SL003707	Disintegrin and metalloproteinase domain-containing protein 17	ADAM 17	P78536	6868	ADAM17	NA	Matrisome-associated	ECM Regulators
LGALS3.3066.12	388	3066-12	SL003744	Galectin-3	Galectin-3	P17931	3958	LGALS3	3958	Matrisome-associated	ECM-affiliated Proteins
SLIT1.15634.139	384	15634-139	SL012379	Slit homolog 1 protein	SLIT1	O75093	6585	SLIT1	6585	Core matrisome	ECM Glycoproteins
TINAGL1.11192.168	382	11192-168	SL008302	Tubulointerstitial nephritis antigen-like	TINAL	Q9GZM7	64129	TINAGL1	64129	Core matrisome	ECM Glycoproteins
IL36G.9117.4	380	9117-4	SL005180	Interleukin-36 gamma	IL-1F9	Q9NZH8	56300	IL36G	56300	Matrisome-associated	Secreted Factors
CST7.3302.58	367	3302-58	SL007049	Cystatin-F	CYTF	O76096	8530	CST7	8530	Matrisome-associated	ECM Regulators
CHRD.13438.115	363	13438-115	SL007661	Chordin	CHRD	Q9H2X0	8646	CHRD	8646	Matrisome-associated	Secreted Factors
NGF.5801.72	360	5801-72	SL000305	beta-nerve growth factor	b-NGF	P01138	4803	NGF	4803	Matrisome-associated	Secreted Factors
CST4.14076.74	355	14076-74	SL007888	Cystatin-S	Cystatin-S	P01036	1472	CST4	1472	Matrisome-associated	ECM Regulators
FAM20B.7198.197	354	7198-197	SL012378	Glycosaminoglycan xylosylkinase	FA20B	O75063	9917	FAM20B	9917	Matrisome-associated	ECM Regulators
TGM1.11242.33	352	11242-33	SL019353	Protein-glutamine gamma-glutamyltransferase K	TGM1	P22735	NA	TGM1	7051	Matrisome-associated	ECM Regulators
ARTN.2939.10	350	2939-10	SL004670	Artemin	Artemin	Q5T4W7	9048	ARTN	9048	Matrisome-associated	Secreted Factors
CLEC2L.8242.9	346	8242-9	SL018459	C-type lectin domain family 2 member L	CLC2L	P0C7M8	154790	CLEC2L	154790	Matrisome-associated	ECM-affiliated Proteins
IL1B.3037.62	346	3037-62	SL001795	Interleukin-1 beta	IL-1b	P01584	3553	IL1B	3553	Matrisome-associated	Secreted Factors
C1QL2.15670.15	345	15670-15	SL017430	Complement C1q-like protein 2	C1QL2	Q7Z5L3	165257	C1QL2	165257	Matrisome-associated	ECM-affiliated Proteins
PLOD2.6923.1	344	6923-1	SL012351	Procollagen-lysine,2-oxoglutarate 5-dioxygenase 2	PLOD2	O00469	5352	PLOD2	5352	Matrisome-associated	ECM Regulators
ADAM7.10753.31	340	10753-31	SL018585	Disintegrin and metalloproteinase domain-containing protein 7	ADAM7	Q9H2U9	8756	ADAM7	8756	Matrisome-associated	ECM Regulators
IL6.4673.13	340	4673-13	SL000087	Interleukin-6	IL-6	P05231	3569	IL6	3569	Matrisome-associated	Secreted Factors
BGLAP.11067.13	338	11067-13	SL001791	Osteocalcin	Osteocalcin	P02818	632	BGLAP	632	Core matrisome	ECM Glycoproteins
CCL8.13748.4	338	13748-4	SL000515	C-C motif chemokine 8	MCP-2	P80075	6355	CCL8	6355	Matrisome-associated	Secreted Factors
HHIP.10833.64	337	10833-64	SL012788	Hedgehog-interacting protein	HHIP	Q96QV1	64399	HHIP	64399	Matrisome-associated	Secreted Factors
ADAM10.8405.108	333	8405-108	SL004641	Disintegrin and metalloproteinase domain-containing protein 10	ADAM 10	O14672	102	ADAM10	102	Matrisome-associated	ECM Regulators
FGF12.4392.54	330	4392-54	SL005161	Fibroblast growth factor 12	FGF-12	P61328	2257	FGF12	2257	Matrisome-associated	Secreted Factors
IGFBP5.19581.15	330	19581-15	SL004676	Insulin-like growth factor-binding protein 5	IGFBP-5	P24593	3488	IGFBP5	3488	Core matrisome	ECM Glycoproteins
LGALS1.8046.9	326	8046-9	SL001912	Galectin-1	Galectin-1	P09382	3956	LGALS1	3956	Matrisome-associated	ECM-affiliated Proteins
CLEC10A.10955.4	325	10955-4	SL014095	C-type lectin domain family 10 member A	CLC10	Q8IUN9	10462	CLEC10A	10462	Matrisome-associated	ECM-affiliated Proteins
MFGE8.4455.89	325	4455-89	SL006523	Lactadherin	MFGM	Q08431	4240	MFGE8	4240	Core matrisome	ECM Glycoproteins
MMP1.4924.32	325	4924-32	SL000521	Interstitial collagenase	MMP-1	P03956	4312	MMP1	4312	Matrisome-associated	ECM Regulators
PLXDC2.11342.59	316	11342-59	SL008729	Plexin domain-containing protein 2	PXDC2	Q6UX71	84898	PLXDC2	84898	Matrisome-associated	ECM-affiliated Proteins
KAL1.6603.18	315	6603-18	SL012426	Anosmin-1	KALM	P23352	3730	KAL1	3730	Core matrisome	ECM Glycoproteins
CLC.11094.104	313	11094-104	SL007361	Galectin-10	LPPL	Q05315	1178	CLC	1178	Matrisome-associated	ECM-affiliated Proteins
IFNA10.14128.121	313	14128-121	SL017106	Interferon alpha-10	IFN10	P01566	3446	IFNA10	3446	Matrisome-associated	Secreted Factors
CCL26.9168.31	312	9168-31	SL003170	C-C motif chemokine 26	Eotaxin-3	Q9Y258	10344	CCL26	10344	Matrisome-associated	Secreted Factors
NTN1.6649.51	311	6649-51	SL012395	Netrin-1	NET1	O95631	9423	NTN1	9423	Core matrisome	ECM Glycoproteins
SFRP1.3221.54	307	3221-54	SL003770	Secreted frizzled-related protein 1	SARP-2	Q8N474	6422	SFRP1	6422	Matrisome-associated	Secreted Factors
CRLF1.14747.9	300	14747-9	SL020310	Cytokine receptor-like factor 1	CRLF1	O75462	NA	CRLF1	9244	Matrisome-associated	Secreted Factors
S100A13.7223.60	298	7223-60	SL005105	Protein S100-A13	S100A13	Q99584	6284	S100A13	6284	Matrisome-associated	Secreted Factors
IGFBP6.14088.38	297	14088-38	SL005172	Insulin-like growth factor-binding protein 6	IGFBP-6	P24592	3489	IGFBP6	3489	Core matrisome	ECM Glycoproteins
KITLG.9377.25	297	9377-25	SL002787	Kit ligand	SCF	P21583	4254	KITLG	4254	Matrisome-associated	Secreted Factors
ZPLD1.5590.11	295	5590-11	SL017070	Zona pellucida-like domain-containing protein 1	ZPLD1	Q8TCW7	131368	ZPLD1	131368	Core matrisome	ECM Glycoproteins
FGF3.7894.155	294	7894-155	SL005162	Fibroblast growth factor 3	FGF-3	P11487	2248	FGF3	2248	Matrisome-associated	Secreted Factors
GREM1.18878.15	294	18878-15	SL007024	Gremlin-1	GREM1	O60565	26585	GREM1	26585	Matrisome-associated	ECM-affiliated Proteins
VWF.3050.7	292	3050-7	SL000017	von Willebrand factor	vWF	P04275	7450	VWF	7450	Core matrisome	ECM Glycoproteins
IL15.19568.17	289	19568-17	SL001775	Interleukin-15	IL-15	P40933	3600	IL15	3600	Matrisome-associated	Secreted Factors
S100A14.17828.3	289	17828-3	SL005106	Protein S100-A14	S100A14	Q9HCY8	57402	S100A14	57402	Matrisome-associated	Secreted Factors
MATN3.19361.78	286	19361-78	SL006992	Matrilin-3	MATN3	O15232	4148	MATN3	4148	Core matrisome	ECM Glycoproteins
ADAM23.7049.2	282	7049-2	SL015911	Disintegrin and metalloproteinase domain-containing protein 23	ADAM 23	O75077	8745	ADAM23	8745	Matrisome-associated	ECM Regulators
MMP16.5268.49	282	5268-49	SL003331	Matrix metalloproteinase-16	MMP-16	P51512	4325	MMP16	4325	Matrisome-associated	ECM Regulators
COL20A1.8804.39	281	8804-39	SL012855	Collagen alpha-1(XX) chain	COKA1	Q9P218	57642	COL20A1	57642	Core matrisome	Collagens
TGFBI.3283.21	280	3283-21	SL006544	Transforming growth factor-beta-induced protein ig-h3	BGH3	Q15582	7045	TGFBI	7045	Core matrisome	ECM Glycoproteins
GAS6.15391.114	277	15391-114	SL005707	Growth arrest-specific protein 6	GAS-6	Q14393	2621	GAS6	2621	Core matrisome	ECM Glycoproteins
FBLN5.15585.304	276	15585-304	SL004460	Fibulin-5	fibulin 5	Q9UBX5	10516	FBLN5	10516	Core matrisome	ECM Glycoproteins
MMRN2.9723.105	272	9723-105	SL005610	Multimerin-2	EMILIN-3	Q9H8L6	79812	MMRN2	79812	Core matrisome	ECM Glycoproteins
SMOC2.15635.4	272	15635-4	SL012834	SPARC-related modular calcium-binding protein 2	SMOC2	Q9H3U7	64094	SMOC2	64094	Core matrisome	ECM Glycoproteins
SPP1.13113.7	270	13113-7	SL002688	Osteopontin	Osteopontin	P10451	6696	SPP1	6696	Core matrisome	ECM Glycoproteins
SEMA3B.5667.3	269	5667-3	SL012491	Semaphorin-3B	SEM3B	Q13214	7869	SEMA3B	7869	Matrisome-associated	ECM-affiliated Proteins
ANXA13.17835.28	268	17835-28	SL020982	Annexin A13	ANX13	P27216	312	ANXA13	312	Matrisome-associated	ECM-affiliated Proteins
TNFSF10.8833.20	268	8833-20	SL000599	Tumor necrosis factor ligand superfamily member 10	TRAIL	P50591	8743	TNFSF10	8743	Matrisome-associated	Secreted Factors
TNC.7131.207	267	7131-207	SL003198	Tenascin	Tenascin	P24821	3371	TNC	NA	Core matrisome	ECM Glycoproteins
COL8A1.4807.13	266	4807-13	SL008072	Collagen alpha-1(VIII) chain	CO8A1	P27658	1295	COL8A1	1295	Core matrisome	Collagens
COLEC12.5457.5	263	5457-5	SL007471	Collectin-12	COLEC12	Q5KU26	81035	COLEC12	81035	Matrisome-associated	ECM-affiliated Proteins
KNG1.15343.337	262	15343-337	SL000491	Kininogen, HMW, Two Chain	Kininogen, HMW, Two Chain	P01042	3827	KNG1	3827	Matrisome-associated	ECM Regulators
SPOCK1.5490.53	262	5490-53	SL010384	Testican-1	Testican-1	Q08629	6695	SPOCK1	6695	Core matrisome	Proteoglycans
C1QTNF5.7810.20	259	7810-20	SL005573	Complement C1q tumor necrosis factor-related protein 5	C1QTNF5	Q9BXJ0	114902	C1QTNF5	114902	Matrisome-associated	ECM-affiliated Proteins
CST2.4324.33	258	4324-33	SL008516	Cystatin-SA	CYTT	P09228	1470	CST2	1470	Matrisome-associated	ECM Regulators
FASLG.3052.8	258	3052-8	SL000633	Tumor necrosis factor ligand superfamily member 6, soluble form	Fas ligand, soluble	P48023	356	FASLG	356	Matrisome-associated	Secreted Factors
S100A7.7916.10	256	7916-10	SL004829	Protein S100-A7	S100A7	P31151	6278	S100A7	6278	Matrisome-associated	Secreted Factors
GDF11.14587.16	255	14587-16	SL004345	Growth/differentiation factor 11	GDF-11	O95390	10220	GDF11	10220	Matrisome-associated	Secreted Factors
IGFALS.6605.17	254	6605-17	SL005608	Insulin-like growth factor-binding protein complex acid labile subunit	IGFALS	P35858	3483	IGFALS	3483	Core matrisome	ECM Glycoproteins
PAPPA.4148.49	251	4148-49	SL002755	Pappalysin-1	PAPP-A	Q13219	5069	PAPPA	5069	Matrisome-associated	ECM Regulators
CTSD.5508.62	250	5508-62	SL000344	Cathepsin D	Cathepsin D	P07339	1509	CTSD	1509	Matrisome-associated	ECM Regulators
LAMA4.6577.64	249	6577-64	SL008212	Laminin subunit alpha-4	LAMA4	Q16363	3910	LAMA4	3910	Core matrisome	ECM Glycoproteins
CCL28.2890.59	247	2890-59	SL003303	C-C motif chemokine 28	CCL28	Q9NRJ3	56477	CCL28	56477	Matrisome-associated	Secreted Factors
CCL16.4913.78	243	4913-78	SL003300	C-C motif chemokine 16	HCC-4	O15467	6360	CCL16	6360	Matrisome-associated	Secreted Factors
NDNF.6604.59	243	6604-59	SL012728	Protein NDNF	CD031	Q8TB73	79625	NDNF	79625	Core matrisome	ECM Glycoproteins
PLXND1.19561.216	239	19561-216	SL009025	Plexin-D1	PLXD1	Q9Y4D7	23129	PLXND1	23129	Matrisome-associated	ECM-affiliated Proteins
SERPINA7.2706.69	235	2706-69	SL000590	Thyroxine-binding globulin	Thyroxine-Binding Globulin	P05543	6906	SERPINA7	6906	Matrisome-associated	ECM Regulators
SFTPB.10672.75	235	10672-75	SL004483	Pulmonary surfactant-associated protein B	SP-B	P07988	6439	SFTPB	6439	Matrisome-associated	ECM-affiliated Proteins
WFIKKN1.3191.50	235	3191-50	SL012783	WAP, kazal, immunoglobulin, kunitz and NTR domain-containing protein 1	WFKN1	Q96NZ8	117166	WFIKKN1	117166	Matrisome-associated	Secreted Factors
S100A3.15297.3	234	15297-3	SL004825	Protein S100-A3	S100A3	P33764	6274	S100A3	6274	Matrisome-associated	Secreted Factors
TGM4.18933.4	227	18933-4	SL013786	Protein-glutamine gamma-glutamyltransferase 4	TGM4	P49221	7047	TGM4	7047	Matrisome-associated	ECM Regulators
COL9A1.15466.30	226	15466-30	SL007148	Collagen alpha-1(IX) chain	CO9A1	P20849	1297	COL9A1	1297	Core matrisome	Collagens
INHBB.13676.46	211	13676-46	SL001933	Inhibin beta B chain	Inhibin bB chain	P09529	3625	INHBB	3625	Matrisome-associated	Secreted Factors
RSPO1.6240.70	211	6240-70	SL017248	R-spondin-1	RSPO1	Q2MKA7	284654	RSPO1	NA	Core matrisome	ECM Glycoproteins
IL17F.14026.24	207	14026-24	SL004352	Interleukin-17F	IL-17F	Q96PD4	112744	IL17F	112744	Matrisome-associated	Secreted Factors
S100P.9926.4	204	9926-4	SL004810	Protein S100-P	S100P	P25815	6286	S100P	6286	Matrisome-associated	Secreted Factors
S100A11.14011.17	203	14011-17	SL004809	Protein S100-A11	S100A11	P31949	6282	S100A11	6282	Matrisome-associated	Secreted Factors
CSPG4.8951.162	201	8951-162	SL008559	Chondroitin sulfate proteoglycan 4	CSPG4	Q6UVK1	1464	CSPG4	1464	Matrisome-associated	ECM-affiliated Proteins
THPO.8059.1	200	8059-1	SL000598	Thrombopoietin	Tpo	P40225	7066	THPO	NA	Matrisome-associated	Secreted Factors
PRG3.9015.1	198	9015-1	SL007780	Proteoglycan 3	PRG3	Q9Y2Y8	10394	PRG3	10394	Core matrisome	Proteoglycans
COL2A1.15569.15	197	15569-15	SL002527	Collagen Type II	Collagen II	P02458	1280	COL2A1	1280	Core matrisome	Collagens
CXCL8.3447.64	195	3447-64	SL000039	Interleukin-8	IL-8	P10145	3576	CXCL8	3576	Matrisome-associated	Secreted Factors
PDGFD.9341.1	195	9341-1	SL014328	Platelet-derived growth factor D	PDGFD	Q9GZP0	80310	PDGFD	NA	Matrisome-associated	Secreted Factors
CSF1.3738.54	194	3738-54	SL002684	Macrophage colony-stimulating factor 1	CSF-1	P09603	1435	CSF1	1435	Matrisome-associated	Secreted Factors
IBSP.3415.61	193	3415-61	SL004660	Bone sialoprotein 2	BSP	P21815	3381	IBSP	3381	Core matrisome	ECM Glycoproteins
CLEC2A.10953.14	192	10953-14	SL018252	C-type lectin domain family 2 member A	CLC2A	Q6UVW9	387836	CLEC2A	387836	Matrisome-associated	ECM-affiliated Proteins
CRISPLD2.5691.2	191	5691-2	SL008669	Cysteine-rich secretory protein LCCL domain-containing 2	CRLD2	Q9H0B8	83716	CRISPLD2	83716	Core matrisome	ECM Glycoproteins
TNFSF9.2599.51	191	2599-51	SL003735	Tumor necrosis factor ligand superfamily member 9	4-1BB ligand	P41273	8744	TNFSF9	8744	Matrisome-associated	Secreted Factors
INSL5.10462.14	190	10462-14	SL012880	Insulin-like peptide INSL5	INSL5	Q9Y5Q6	10022	INSL5	10022	Matrisome-associated	Secreted Factors
CTSO.9264.11	188	9264-11	SL017119	Cathepsin O	CATO	P43234	1513	CTSO	1519	Matrisome-associated	ECM Regulators
TNFSF14.5355.69	182	5355-69	SL004648	Tumor necrosis factor ligand superfamily member 14	LIGHT	O43557	8740	TNFSF14	8740	Matrisome-associated	Secreted Factors
ZFP91.13651.54	177	13651-54	SL020192	E3 ubiquitin-protein ligase ZFP91	ZFP91	Q96JP5	NA	ZFP91	80829	Matrisome-associated	Secreted Factors
LTA.LTB.3506.49	172	3506-49	SL000508	Lymphotoxin alpha2:beta1	Lymphotoxin a2/b1	P01374, Q06643	4049 4050	LTA LTB	NA	Core matrisome	ECM Glycoproteins
COL1A1.13484.69	171	13484-69	SL007932	Collagen alpha-1(I) chain	CO1A1	P02452	1277	COL1A1	NA	Core matrisome	Collagens
NRG3.10981.56	170	10981-56	SL013799	Pro-neuregulin-3, membrane-bound isoform	NRG3	P56975	10718	NRG3	10718	Matrisome-associated	Secreted Factors
ANXA9.13588.11	168	13588-11	SL020193	Annexin A9	ANXA9	O76027	8416	ANXA9	8416	Matrisome-associated	ECM-affiliated Proteins
CTSG.2431.17	167	2431-17	SL000345	Cathepsin G	Cathepsin G	P08311	1511	CTSG	1511	Matrisome-associated	ECM Regulators
ADAM11.6586.19	164	6586-19	SL017503	Disintegrin and metalloproteinase domain-containing protein 11	ADA11	O75078	4185	ADAM11	4185	Matrisome-associated	ECM Regulators
IL24.3321.2	160	3321-2	SL007385	Interleukin-24	IL24	Q13007	11009	IL24	11009	Matrisome-associated	Secreted Factors
SERPINA12.6551.94	160	6551-94	SL011969	Serpin A12	Vaspin	Q8IW75	145264	SERPINA12	145264	Matrisome-associated	ECM Regulators
EREG.4956.2	159	4956-2	SL000139	Epiregulin	EPI	O14944	2069	EREG	2069	Matrisome-associated	Secreted Factors
PPBP.16765.52	159	16765-52	SL004294	Platelet basic protein	PBP	P02775	5473	PPBP	5473	Matrisome-associated	Secreted Factors
ZP4.7766.25	159	7766-25	SL018241	Zona pellucida sperm-binding protein 4	ZP4	Q12836	57829	ZP4	57829	Core matrisome	ECM Glycoproteins
SFTPD.19590.46	157	19590-46	SL004484	Pulmonary surfactant-associated protein D	SP-D	P35247	6441	SFTPD	6441	Matrisome-associated	ECM-affiliated Proteins
CYR61.6264.9	156	6264-9	SL010428	Protein CYR61	CYR61	O00622	3491	CYR61	3491	Core matrisome	ECM Glycoproteins
P4HA1.11645.9	156	11645-9	SL012417	Prolyl 4-hydroxylase subunit alpha-1	P4HA1	P13674	5033	P4HA1	5033	Matrisome-associated	ECM Regulators
SEMA4B.9805.51	156	9805-51	SL009047	Semaphorin-4B	SEM4B	Q9NPR2	10509	SEMA4B	10509	Matrisome-associated	ECM-affiliated Proteins
CBLN1.9313.27	155	9313-27	SL017250	Cerebellin-1	CBLN1	P23435	869	CBLN1	869	Matrisome-associated	Secreted Factors
CST5.3803.10	154	3803-10	SL008382	Cystatin-D	CYTD	P28325	1473	CST5	1473	Matrisome-associated	ECM Regulators
CTSA.3179.51	154	3179-51	SL009213	Lysosomal protective protein	Cathepsin A	P10619	5476	CTSA	5476	Matrisome-associated	ECM Regulators
LGALS7.9196.8	153	9196-8	SL005166	Galectin-7	Galectin-7	P47929	3963	LGALS7	653499	Matrisome-associated	ECM-affiliated Proteins
ASTL.7993.23	152	7993-23	SL018319	Astacin-like metalloendopeptidase	ASTL	Q6HA08	431705	ASTL	431705	Matrisome-associated	ECM Regulators
CCL2.2578.67	150	2578-67	SL000038	C-C motif chemokine 2	MCP-1	P13500	6347	CCL2	6347	Matrisome-associated	Secreted Factors
GDNF.5822.22	149	5822-22	SL004248	Glial cell line-derived neurotrophic factor	GDNF	P39905	2668	GDNF	2668	Matrisome-associated	Secreted Factors
TNC.5675.6	148	5675-6	SL003198	Tenascin	Tenascin	P24821	3371	TNC	NA	Core matrisome	ECM Glycoproteins
CTSB.8007.19	147	8007-19	SL000343	Cathepsin B	Cathepsin B	P07858	1508	CTSB	1508	Matrisome-associated	ECM Regulators
ANGPTL1.9092.33	145	9092-33	SL012396	Angiopoietin-related protein 1	ANGL1	O95841	9068	ANGPTL1	NA	Matrisome-associated	Secreted Factors
SEMA7A.7019.13	145	7019-13	SL005249	Semaphorin-7A	Semaphorin-7A	O75326	8482	SEMA7A	8482	Matrisome-associated	ECM-affiliated Proteins
CTGF.2975.19	144	2975-19	SL002655	Connective tissue growth factor	CTGF	P29279	1490	CTGF	1490	Core matrisome	ECM Glycoproteins
MFAP1.5606.24	144	5606-24	SL012444	Microfibrillar-associated protein 1	MFAP1	P55081	4236	MFAP1	4236	Core matrisome	ECM Glycoproteins
ITIH4.4811.33	143	4811-33	SL004739	Inter-alpha-trypsin inhibitor heavy chain H4	ITI heavy chain H4	Q14624	3700	ITIH4	3700	Matrisome-associated	ECM Regulators
INHBA.INHBB.8467.9	142	8467-9	SL004837	Inhibin beta A chain:Inhibin beta B chain heterodimer	Activin AB	P08476 P09529	3624 3625	INHBA INHBB	NA	Matrisome-associated	Secreted Factors
LGALS2.3033.57	142	3033-57	SL005164	Galectin-2	Galectin-2	P05162	3957	LGALS2	3957	Matrisome-associated	ECM-affiliated Proteins
LGALS13.19147.6	141	19147-6	SL011890	Galactoside-binding soluble lectin 13	PP13	Q9UHV8	29124	LGALS13	29124	Matrisome-associated	ECM-affiliated Proteins
FGF16.4393.3	140	4393-3	SL004334	Fibroblast growth factor 16	FGF-16	O43320	8823	FGF16	8823	Matrisome-associated	Secreted Factors
IGFBPL1.7815.49	139	7815-49	SL012749	Insulin-like growth factor-binding protein-like 1	IBPL1	Q8WX77	347252	IGFBPL1	347252	Core matrisome	ECM Glycoproteins
TNF.5936.53	139	5936-53	SL002517	Tumor necrosis factor	TNF-a	P01375	7124	TNF	7124	Matrisome-associated	Secreted Factors
SEMA6B.5121.3	138	5121-3	SL014248	Semaphorin-6B	SEM6B	Q9H3T3	10501	SEMA6B	10501	Matrisome-associated	ECM-affiliated Proteins
DCN.2666.53	135	2666-53	SL004081	Decorin	Bone proteoglycan II	P07585	1634	DCN	1634	Core matrisome	Proteoglycans
LGI3.8003.57	131	8003-57	SL012685	Leucine-rich repeat LGI family member 3	LGI3	Q8N145	203190	LGI3	203190	Core matrisome	ECM Glycoproteins
SERPING1.4479.14	131	4479-14	SL000308	Plasma protease C1 inhibitor	C1-Esterase Inhibitor	P05155	710	SERPING1	710	Matrisome-associated	ECM Regulators
REG3A.15304.1	130	15304-1	SL002648	Regenerating islet-derived protein 3-alpha	PAP1	Q06141	5068	REG3A	5068	Matrisome-associated	ECM-affiliated Proteins
FGF9.19584.33	129	19584-33	SL003849	Fibroblast growth factor 9	FGF9	P31371	2254	FGF9	2254	Matrisome-associated	Secreted Factors
IFNA8.6214.84	128	6214-84	SL017259	Interferon alpha-8	IFNA8	P32881	3445	IFNA8	3445	Matrisome-associated	Secreted Factors
PZP.6580.29	127	6580-29	SL004740	Pregnancy zone protein	Pregnancy zone protein	P20742	5858	PZP	NA	Matrisome-associated	ECM Regulators
WNT11.6624.94	127	6624-94	SL006422	Protein Wnt-11	WNT11	O96014	7481	WNT11	7481	Matrisome-associated	Secreted Factors
SEMA3A.3222.11	126	3222-11	SL010379	Semaphorin-3A	Semaphorin 3A	Q14563	10371	SEMA3A	10371	Matrisome-associated	ECM-affiliated Proteins
COCH.7227.75	125	7227-75	SL008509	Cochlin	COCH	O43405	1690	COCH	1690	Core matrisome	ECM Glycoproteins
EDA.14024.196	125	14024-196	SL004644	Ectodysplasin-A, secreted form	EDA	Q92838	1896	EDA	1896	Matrisome-associated	Secreted Factors
FGF5.3065.65	125	3065-65	SL004339	Fibroblast growth factor 5	FGF-5	P12034	2250	FGF5	2250	Matrisome-associated	Secreted Factors
INSL6.5754.76	125	5754-76	SL012879	Insulin-like peptide INSL6	INSL6	Q9Y581	11172	INSL6	11172	Matrisome-associated	Secreted Factors
IL17C.9255.5	124	9255-5	SL005175	Interleukin-17C	IL-17C	Q9P0M4	27189	IL17C	27189	Matrisome-associated	Secreted Factors
REG1B.16770.3	124	16770-3	SL012438	Lithostathine-1-beta	REG1B	P48304	5968	REG1B	5968	Matrisome-associated	ECM-affiliated Proteins
AGRN.15483.377	123	15483-377	SL005368	Agrin	Agrin	O00468	375790	AGRN	375790	Core matrisome	ECM Glycoproteins
SFTA2.10580.14	123	10580-14	SL012586	Surfactant-associated protein 2	SFTA2	Q6UW10	389376	SFTA2	389376	Matrisome-associated	ECM-affiliated Proteins
CCL3L1.2783.18	122	2783-18	SL004355	C-C motif chemokine 3-like 1	LD78-beta	P16619	414062	CCL3L1	414062	Matrisome-associated	Secreted Factors
TNXB.5698.60	122	5698-60	SL005005	Tenascin-X	Tenascin-X	P22105	7148	TNXB	7148	Core matrisome	ECM Glycoproteins
FGFBP1.15494.11	120	15494-11	SL011828	Fibroblast growth factor-binding protein 1	FGFP1	Q14512	9982	FGFBP1	9982	Matrisome-associated	Secreted Factors
INS.4883.56	120	4883-56	SL000021	Insulin	Insulin	P01308	3630	INS	3630	Matrisome-associated	Secreted Factors
CRIM1.8699.43	117	8699-43	SL017465	Cysteine-rich motor neuron 1 protein	CRIM1	Q9NZV1	51232	CRIM1	NA	Core matrisome	ECM Glycoproteins
SEMA3G.5628.21	117	5628-21	SL012850	Semaphorin-3G	SEM3G	Q9NS98	56920	SEMA3G	56920	Matrisome-associated	ECM-affiliated Proteins
TNC.6042.52	117	6042-52	SL003198	Tenascin	Tenascin	P24821	3371	TNC	NA	Core matrisome	ECM Glycoproteins
F13A1.F13B.16927.9	116	16927-9	SL003003	Coagulation factor XIII	Coagulation factor XIII	P00488, P05160	2162 2165	F13A1 F13B	NA	Core matrisome	ECM Glycoproteins
SERPINA3.4153.11	116	4153-11	SL018548	Alpha-1-antichymotrypsin complex	alpha-1-antichymotrypsin complex	P01011	12	SERPINA3	NA	Matrisome-associated	ECM Regulators
F9.5307.12	114	5307-12	SL004400	Coagulation factor IXab	Coagulation Factor IXab	P00740	2158	F9	NA	Matrisome-associated	ECM Regulators
POSTN.3457.57	112	3457-57	SL005084	Periostin	Periostin	Q15063	10631	POSTN	10631	Core matrisome	ECM Glycoproteins
KERA.10758.2	110	10758-2	SL012375	Keratocan	KERA	O60938	11081	KERA	11081	Core matrisome	Proteoglycans
EDIL3.9360.33	108	9360-33	SL012367	EGF-like repeat and discoidin I-like domain-containing protein 3	EDIL3	O43854	10085	EDIL3	10085	Core matrisome	ECM Glycoproteins
CCL17.3519.3	107	3519-3	SL003196	C-C motif chemokine 17	TARC	Q92583	6361	CCL17	6361	Matrisome-associated	Secreted Factors
CTSC.3178.5	107	3178-5	SL007280	Dipeptidyl peptidase 1	CATC	P53634	1075	CTSC	1075	Matrisome-associated	ECM Regulators
LTA.4703.87	107	4703-87	SL000597	Lymphotoxin-alpha	TNF-b	P01374	4049	LTA	4049	Matrisome-associated	Secreted Factors
NTF4.4146.58	107	4146-58	SL004360	Neurotrophin-4	Neurotrophin-5	P34130	4909	NTF4	4909	Matrisome-associated	Secreted Factors
RSPO1.16614.27	105	16614-27	SL017248	R-spondin-1	RSPO1	Q2MKA7	284654	RSPO1	284654	Core matrisome	ECM Glycoproteins
THBS2.3339.33	105	3339-33	SL007206	Thrombospondin-2	TSP2	P35442	7058	THBS2	NA	Core matrisome	ECM Glycoproteins
THBS3.8982.65	104	8982-65	SL010148	Thrombospondin-3	TSP3	P49746	7059	THBS3	7059	Core matrisome	ECM Glycoproteins
BDNF.2421.7	103	2421-7	SL003951	Brain-derived neurotrophic factor	BDNF	P23560	627	BDNF	NA	Matrisome-associated	Secreted Factors
SERPINE1.2925.9	102	2925-9	SL000006	Plasminogen activator inhibitor 1	PAI-1	P05121	5054	SERPINE1	5054	Matrisome-associated	ECM Regulators
IL20.4138.25	100	4138-25	SL004346	Interleukin-20	IL-20	Q9NYY1	50604	IL20	50604	Matrisome-associated	Secreted Factors
IL5.11071.1	100	11071-1	SL000481	Interleukin-5	IL-5	P05113	3567	IL5	3567	Matrisome-associated	Secreted Factors
LTBP4.13133.73	100	13133-73	SL007033	Latent-transforming growth factor beta-binding protein 4	LTBP4	Q8N2S1	8425	LTBP4	8425	Core matrisome	ECM Glycoproteins
SERPINC1.3344.60	100	3344-60	SL000272	Antithrombin-III	Antithrombin III	P01008	462	SERPINC1	462	Matrisome-associated	ECM Regulators
CLEC11A.4500.50	99	4500-50	SL004363	Stem cell growth factor-alpha	SCGF-alpha	Q9Y240	6320	CLEC11A	NA	Matrisome-associated	ECM-affiliated Proteins
HGFAC.3617.80	99	3617-80	SL006512	Hepatocyte growth factor activator	HGFA	Q04756	3083	HGFAC	3083	Matrisome-associated	Secreted Factors
ADAMTS4.2809.25	97	2809-25	SL004625	A disintegrin and metalloproteinase with thrombospondin motifs 4	ADAMTS-4	O75173	9507	ADAMTS4	9507	Matrisome-associated	ECM Regulators
CLEC4A.8853.2	97	8853-2	SL015340	C-type lectin domain family 4 member A	CLC4A	Q9UMR7	50856	CLEC4A	50856	Matrisome-associated	ECM-affiliated Proteins
ADAM15.9956.7	96	9956-7	SL017116	Disintegrin and metalloproteinase domain-containing protein 15	ADA15	Q13444	8751	ADAM15	NA	Matrisome-associated	ECM Regulators
ADAM29.13549.15	96	13549-15	SL020150	Disintegrin and metalloproteinase domain-containing protein 29	ADA29	Q9UKF5	11086	ADAM29	11086	Matrisome-associated	ECM Regulators
FN1.3434.34	96	3434-34	SL010349	Fibronectin Fragment 3	FN1.3	P02751	2335	FN1	2335	Core matrisome	ECM Glycoproteins
VWA1.6385.63	96	6385-63	SL012581	von Willebrand factor A domain-containing protein 1	VWA1	Q6PCB0	64856	VWA1	64856	Core matrisome	ECM Glycoproteins
ANGPTL1.11142.11	94	11142-11	SL012396	Angiopoietin-related protein 1	ANGL1	O95841	9068	ANGPTL1	9068	Matrisome-associated	Secreted Factors
FST.4132.27	94	4132-27	SL000674	Follistatin	FST	P19883	10468	FST	10468	Matrisome-associated	Secreted Factors
IL26.16760.2	93	16760-2	SL005186	Interleukin-26	IL-26	Q9NPH9	55801	IL26	55801	Matrisome-associated	Secreted Factors
SCUBE1.8989.40	92	8989-40	SL007523	Signal peptide, CUB and EGF-like domain-containing protein 1	SCUB1	Q8IWY4	80274	SCUBE1	80274	Matrisome-associated	Secreted Factors
BMPER.15368.3	90	15368-3	SL007531	BMP-binding endothelial regulator protein	BMPER	Q8N8U9	168667	BMPER	168667	Core matrisome	ECM Glycoproteins
LOXL3.15427.35	90	15427-35	SL012455	Lysyl oxidase homolog 3	LOXL3	P58215	84695	LOXL3	84695	Matrisome-associated	ECM Regulators
MUC1.9176.3	90	9176-3	SL000001	Mucin-1	MUC1	P15941	4582	MUC1	NA	Matrisome-associated	ECM-affiliated Proteins
BMP4.6326.20	89	6326-20	SL003996	Bone morphogenetic protein 4	BMP-4	P12644	652	BMP4	NA	Matrisome-associated	Secreted Factors
CRELD1.7628.40	89	7628-40	SL012774	Cysteine-rich with EGF-like domain protein 1	CREL1	Q96HD1	78987	CRELD1	78987	Core matrisome	ECM Glycoproteins
MUCL1.10975.59	89	10975-59	SL008738	Mucin-like protein 1	MUCL1	Q96DR8	118430	MUCL1	118430	Matrisome-associated	ECM-affiliated Proteins
SERPINE2.19154.41	89	19154-41	SL004457	Glia-derived nexin	Protease nexin I	P07093	5270	SERPINE2	5270	Matrisome-associated	ECM Regulators
SCUBE3.16773.29	88	16773-29	SL012672	Signal peptide, CUB and EGF-like domain-containing protein 3	SCUB3	Q8IX30	222663	SCUBE3	222663	Matrisome-associated	Secreted Factors
IL22.2778.10	87	2778-10	SL004347	Interleukin-22	IL-22	Q9GZX6	50616	IL22	50616	Matrisome-associated	Secreted Factors
PSPN.2696.87	87	2696-87	SL004685	Persephin	Persephin	O60542	5623	PSPN	5623	Matrisome-associated	Secreted Factors
KNG1.19631.13	86	19631-13	SL014330	Kininostatin	Kininostatin	P01042	3827	KNG1	NA	Matrisome-associated	ECM Regulators
SPARC.3043.49	86	3043-49	SL000532	SPARC	ON	P09486	6678	SPARC	6678	Core matrisome	ECM Glycoproteins
CILP.5717.2	85	5717-2	SL004657	Cartilage intermediate layer protein 1	CILP	O75339	8483	CILP	8483	Core matrisome	ECM Glycoproteins
MMP12.4496.60	85	4496-60	SL000522	Macrophage metalloelastase	MMP-12	P39900	4321	MMP12	4321	Matrisome-associated	ECM Regulators
NRG4.14139.16	85	14139-16	SL007828	Neuregulin-4	NRG4	Q8WWG1	145957	NRG4	145957	Matrisome-associated	Secreted Factors
ANXA2.4961.17	84	4961-17	SL004209	Annexin A2	annexin II	P07355	302	ANXA2	NA	Matrisome-associated	ECM-affiliated Proteins
BMP15.11129.66	83	11129-66	SL007065	Bone morphogenetic protein 15	BMP15	O95972	9210	BMP15	9210	Matrisome-associated	Secreted Factors
FGA.FGB.FGG.4907.56	83	4907-56	SL000022	D-dimer	D-dimer	P02671 P02675 P02679	2243 2244 2266	FGA FGB FGG	NA	Core matrisome	ECM Glycoproteins
INHBA.INHBC.18814.21	83	18814-21	SL020353	Inhibin beta A chain:Inhibin beta C chain heterodimer	Activin AC	P08476 P55103	3624	INHBA INHBC	NA	Matrisome-associated	Secreted Factors
IL10.2773.50	82	2773-50	SL001717	Interleukin-10	IL-10	P22301	3586	IL10	3586	Matrisome-associated	Secreted Factors
TNFAIP6.5036.50	82	5036-50	SL004782	Tumor necrosis factor-inducible gene 6 protein	TSG-6	P98066	7130	TNFAIP6	7130	Core matrisome	ECM Glycoproteins
CXCL1.2985.35	80	2985-35	SL003173	Growth-regulated alpha protein	Gro-a	P09341	2919	CXCL1	2919	Matrisome-associated	Secreted Factors
FGF8.2443.10	80	2443-10	SL004342	Fibroblast growth factor 8 isoform B	FGF-8B	P55075	2253	FGF8	NA	Matrisome-associated	Secreted Factors
PLOD3.10612.18	80	10612-18	SL008694	Procollagen-lysine,2-oxoglutarate 5-dioxygenase 3	PLOD3	O60568	8985	PLOD3	8985	Matrisome-associated	ECM Regulators
WNT3A.13236.25	80	13236-25	SL012449	Protein Wnt-3a	WNT3A	P56704	89780	WNT3A	89780	Matrisome-associated	Secreted Factors
F10.4878.3	79	4878-3	SL000360	Coagulation Factor X	Coagulation Factor X	P00742	2159	F10	NA	Matrisome-associated	ECM Regulators
SEMA4F.9932.49	79	9932-49	SL019219	Semaphorin-4F	SEM4F	O95754	10505	SEMA4F	10505	Matrisome-associated	ECM-affiliated Proteins
CCL27.2192.63	78	2192-63	SL003168	C-C motif chemokine 27	CTACK	Q9Y4X3	10850	CCL27	10850	Matrisome-associated	Secreted Factors
SERPINB4.15444.45	78	15444-45	SL001959	Serpin B4	SCCA2	P48594	6318	SERPINB4	6318	Matrisome-associated	ECM Regulators
TNFSF18.2708.54	78	2708-54	SL004326	Tumor necrosis factor ligand superfamily member 18	TNFSF18	Q9UNG2	8995	TNFSF18	8995	Matrisome-associated	Secreted Factors
CLEC12A.11187.11	76	11187-11	SL018579	C-type lectin domain family 12 member A	CL12A	Q5QGZ9	NA	CLEC12A	160364	Matrisome-associated	ECM-affiliated Proteins
CXCL13.3487.32	76	3487-32	SL003167	C-X-C motif chemokine 13	BLC	O43927	10563	CXCL13	10563	Matrisome-associated	Secreted Factors
IL17D.4136.40	76	4136-40	SL004353	Interleukin-17D	IL-17D	Q8TAD2	53342	IL17D	53342	Matrisome-associated	Secreted Factors
ADAM12.4420.7	75	4420-7	SL009988	Disintegrin and metalloproteinase domain-containing protein 12	ADAM12	O43184	8038	ADAM12	8038	Matrisome-associated	ECM Regulators
BTC.13088.397	75	13088-397	SL000137	Betacellulin	BTC	P35070	685	BTC	685	Matrisome-associated	Secreted Factors
FCN1.15582.25	75	15582-25	SL010462	Ficolin-1	FCN1	O00602	2219	FCN1	2219	Matrisome-associated	ECM-affiliated Proteins
INHBB.16746.12	75	16746-12	SL003950	Activin B	Activin B	P09529	3625	INHBB	NA	Matrisome-associated	Secreted Factors
PDGFD.17140.57	75	17140-57	SL014328	Platelet-derived growth factor D	PDGFD	Q9GZP0	80310	PDGFD	80310	Matrisome-associated	Secreted Factors
CCL19.4922.13	74	4922-13	SL003189	C-C motif chemokine 19	MIP-3b	Q99731	6363	CCL19	6363	Matrisome-associated	Secreted Factors
CTF1.2889.37	74	2889-37	SL002783	Cardiotrophin-1	Cardiotrophin-1	Q16619	1489	CTF1	1489	Matrisome-associated	Secreted Factors
IHH.19606.28	74	19606-28	SL004084	Indian hedgehog protein	ihh	Q14623	3549	IHH	3549	Matrisome-associated	Secreted Factors
MMP14.5002.76	74	5002-76	SL002646	Matrix metalloproteinase-14	MMP-14	P50281	4323	MMP14	4323	Matrisome-associated	ECM Regulators
OGN.17224.12	74	17224-12	SL008055	Mimecan	MIME	P20774	4969	OGN	4969	Core matrisome	Proteoglycans
FGF2.3025.50	73	3025-50	SL000004	Fibroblast growth factor 2	bFGF	P09038	2247	FGF2	2247	Matrisome-associated	Secreted Factors
LEFTY2.15503.15	72	15503-15	SL004647	Left-right determination factor 2	Lefty-A	O00292	7044	LEFTY2	7044	Matrisome-associated	Secreted Factors
LGALS8.4909.68	72	4909-68	SL005167	Galectin-8	Galectin-8	O00214	3964	LGALS8	3964	Matrisome-associated	ECM-affiliated Proteins
SPARCL1.4467.49	72	4467-49	SL005488	SPARC-like protein 1	SPARCL1	Q14515	8404	SPARCL1	8404	Core matrisome	ECM Glycoproteins
THBS2.14111.15	72	14111-15	SL007206	Thrombospondin-2	TSP2	P35442	7058	THBS2	7058	Core matrisome	ECM Glycoproteins
ADIPOQ.3554.24	71	3554-24	SL004258	Adiponectin	Adiponectin	Q15848	9370	ADIPOQ	9370	Core matrisome	ECM Glycoproteins
ESM1.3805.16	70	3805-16	SL010458	Endothelial cell-specific molecule 1	Endocan	Q9NQ30	11082	ESM1	11082	Core matrisome	Proteoglycans
FCN2.13717.15	70	13717-15	SL006542	Ficolin-2	FCN2	Q15485	2220	FCN2	2220	Matrisome-associated	ECM-affiliated Proteins
FGF4.4123.60	70	4123-60	SL003171	Fibroblast growth factor 4	FGF-4	P08620	2249	FGF4	2249	Matrisome-associated	Secreted Factors
IL12B.IL23A.10365.132	70	10365-132	SL005184	Interleukin-23	IL-23	P29460, Q9NPF7	3593 51561	IL12B IL23A	NA	Core matrisome	ECM Glycoproteins
MGP.6520.87	70	6520-87	SL007091	Matrix Gla protein	MGP	P08493	4256	MGP	4256	Core matrisome	ECM Glycoproteins
REG3G.15476.6	70	15476-6	SL007493	Regenerating islet-derived protein 3-gamma	REG3G	Q6UW15	130120	REG3G	130120	Matrisome-associated	ECM-affiliated Proteins
S100A8.S100A9.17145.1	70	17145-1	SL004832	Protein S100-A8/A9 heterodimer	S100A8/S100A9	P05109, P06702	6279 6280	S100A8 S100A9	NA	Core matrisome	ECM Glycoproteins
FGF22.9513.9	69	9513-9	SL007681	Fibroblast growth factor 22	FGF22	Q9HCT0	27006	FGF22	27006	Matrisome-associated	Secreted Factors
GDF7.16756.30	69	16756-30	SL007504	Growth/differentiation factor 7	GDF7	Q7Z4P5	151449	GDF7	151449	Matrisome-associated	Secreted Factors
HSPC159.18236.3	69	18236-3	SL016463	Galectin-related protein	LEGL	Q3ZCW2	29094	HSPC159	29094	Matrisome-associated	ECM-affiliated Proteins
NID1.3213.65	69	3213-65	SL000640	Nidogen-1	Nidogen	P14543	4811	NID1	4811	Core matrisome	ECM Glycoproteins
XCL2.15617.8	69	15617-8	SL010168	Cytokine SCM-1 beta	lymphotactin beta	Q9UBD3	6846	XCL2	6846	Matrisome-associated	Secreted Factors
CELA1.6107.3	67	6107-3	SL012871	Chymotrypsin-like elastase family member 1	ELA1	Q9UNI1	1990	CELA1	1990	Matrisome-associated	ECM Regulators
F2.4157.2	67	4157-2	SL000586	Thrombin	Thrombin	P00734	2147	F2	2147	Matrisome-associated	ECM Regulators
CLEC1B.4332.6	66	4332-6	SL013488	C-type lectin domain family 1 member B	CLC1B	Q9P126	51266	CLEC1B	51266	Matrisome-associated	ECM-affiliated Proteins
IFNA4.15405.23	66	15405-23	SL018075	Interferon alpha-4	IFNA4	P05014	3441	IFNA4	3441	Matrisome-associated	Secreted Factors
BMP4.15667.39	65	15667-39	SL003996	Bone morphogenetic protein 4	BMP-4	P12644	652	BMP4	652	Matrisome-associated	Secreted Factors
PCOLCE2.6081.52	65	6081-52	SL008377	Procollagen C-endopeptidase enhancer 2	PCOC2	Q9UKZ9	26577	PCOLCE2	26577	Core matrisome	ECM Glycoproteins
FIGF.14705.1	64	14705-1	SL003320	Vascular endothelial growth factor D	VEGF-D	O43915	2277	FIGF	NA	Matrisome-associated	Secreted Factors
ISM1.8355.80	64	8355-80	SL018469	Isthmin-1	ISM1	B1AKI9	140862	ISM1	140862	Matrisome-associated	Secreted Factors
WIF1.16070.7	64	16070-7	SL004652	Wnt inhibitory factor 1	WIF-1	Q9Y5W5	11197	WIF1	11197	Matrisome-associated	Secreted Factors
ADAMTSL2.6379.62	63	6379-62	SL012648	ADAMTS-like protein 2	ATL2	Q86TH1	9719	ADAMTSL2	9719	Matrisome-associated	ECM Regulators
CTSK.9443.137	63	9443-137	SL004059	Cathepsin K	cathepsin K	P43235	1513	CTSK	1513	Matrisome-associated	ECM Regulators
LGALS9.9197.4	63	9197-4	SL008486	Galectin-9	LEG9	O00182	3965	LGALS9	3965	Matrisome-associated	ECM-affiliated Proteins
ANGPTL4.3796.79	62	3796-79	SL007642	Angiopoietin-related protein 4	ANGL4	Q9BY76	51129	ANGPTL4	51129	Matrisome-associated	Secreted Factors
COL6A5.11155.16	62	11155-16	SL019315	Collagen alpha-5(VI) chain	CO6A5	A8TX70	NA	COL6A5	256076	Core matrisome	Collagens
PLXNB3.16922.53	62	16922-53	SL014112	Plexin-B3	PLXB3	Q9ULL4	5365	PLXNB3	5365	Matrisome-associated	ECM-affiliated Proteins
ADAM30.8520.8	61	8520-8	SL018586	Disintegrin and metalloproteinase domain-containing protein 30	ADA30	Q9UKF2	11085	ADAM30	11085	Matrisome-associated	ECM Regulators
IL17B.3499.77	61	3499-77	SL004350	Interleukin-17B	IL-17B	Q9UHF5	27190	IL17B	27190	Matrisome-associated	Secreted Factors
ITIH2.9326.33	61	9326-33	SL004711	Inter-alpha-trypsin inhibitor heavy chain H2	ITI heavy chain H2	P19823	3698	ITIH2	3698	Matrisome-associated	ECM Regulators
SEMA3C.6448.36	61	6448-36	SL003688	Semaphorin-3C	Sema E	Q99985	10512	SEMA3C	10512	Matrisome-associated	ECM-affiliated Proteins
BMP10.3587.53	60	3587-53	SL007056	Bone morphogenetic protein 10	BMP10	O95393	27302	BMP10	27302	Matrisome-associated	Secreted Factors
BMP6.8459.10	60	8459-10	SL003993	Bone morphogenetic protein 6	BMP-6	P22004	654	BMP6	654	Matrisome-associated	Secreted Factors
CXCL12.9278.9	60	9278-9	SL004712	Stromal cell-derived factor 1	SDF-1	P48061	6387	CXCL12	NA	Matrisome-associated	Secreted Factors
REG1A.13095.51	60	13095-51	SL005357	Lithostathine-1-alpha	PSP	P05451	5967	REG1A	5967	Matrisome-associated	ECM-affiliated Proteins
CTSH.8465.52	59	8465-52	SL000346	Cathepsin H	Cathepsin H	P09668	1512	CTSH	1512	Matrisome-associated	ECM Regulators
SEMA6C.14597.5	59	14597-5	SL020074	Semaphorin-6C, cytoplasmic	SEM6C	Q9H3T2	NA	SEMA6C	10500	Matrisome-associated	ECM-affiliated Proteins
TGFB1.2333.72	59	2333-72	SL000584	Transforming growth factor beta-1	TGF-b1	P01137	7040	TGFB1	7040	Matrisome-associated	Secreted Factors
TNFSF11.14061.48	59	14061-48	SL002541	Tumor necrosis factor ligand superfamily member 11	sRANKL	O14788	8600	TNFSF11	8600	Matrisome-associated	Secreted Factors
ANGPTL7.6371.50	58	6371-50	SL007014	Angiopoietin-related protein 7	ANGL7	O43827	10218	ANGPTL7	10218	Matrisome-associated	Secreted Factors
CSTL1.6368.9	58	6368-9	SL012826	Cystatin-like 1	CST1L	Q9H114	128817	CSTL1	128817	Matrisome-associated	ECM Regulators
IL36B.14149.9	58	14149-9	SL005179	Interleukin-36 beta	IL-1F8	Q9NZH7	27177	IL36B	27177	Matrisome-associated	Secreted Factors
LGALS4.2982.82	58	2982-82	SL005165	Galectin-4	Galectin-4	P56470	3960	LGALS4	3960	Matrisome-associated	ECM-affiliated Proteins
A2ML1.15482.12	57	15482-12	SL012348	Alpha-2-macroglobulin-like protein 1	A2ML1	A8K2U0	144568	A2ML1	144568	Matrisome-associated	ECM Regulators
FCN2.3313.21	57	3313-21	SL006542	Ficolin-2	FCN2	Q15485	2220	FCN2	NA	Matrisome-associated	ECM-affiliated Proteins
IL1RN.5353.89	57	5353-89	SL001990	Interleukin-1 receptor antagonist protein	IL-1Ra	P18510	3557	IL1RN	3557	Matrisome-associated	Secreted Factors
REG4.11102.22	57	11102-22	SL012561	Regenerating islet-derived protein 4	REG4	Q9BYZ8	83998	REG4	83998	Matrisome-associated	ECM-affiliated Proteins
WFIKKN2.3235.50	57	3235-50	SL010391	WAP, Kazal, immunoglobulin, Kunitz and NTR domain-containing protein 2	WFKN2	Q8TEU8	124857	WFIKKN2	124857	Matrisome-associated	Secreted Factors
ADAM32.7827.20	56	7827-20	SL018276	Disintegrin and metalloproteinase domain-containing protein 32	ADA32	Q8TC27	203102	ADAM32	203102	Matrisome-associated	ECM Regulators
F13B.5658.64	56	5658-64	SL003991	Coagulation factor XIII B chain	coagulation factor XIII B	P05160	2165	F13B	2165	Matrisome-associated	ECM Regulators
MST1.4407.10	56	4407-10	SL005202	Hepatocyte growth factor-like protein	MSP	P26927	4485	MST1	4485	Matrisome-associated	Secreted Factors
PXDNL.11324.3	56	11324-3	SL006952	Peroxidasin-like protein	PXDNL	A1KZ92	137902	PXDNL	137902	Core matrisome	ECM Glycoproteins
C1QC.14100.63	55	14100-63	SL007929	Complement C1q subcomponent subunit C	C1QC	P02747	714	C1QC	714	Matrisome-associated	ECM-affiliated Proteins
CCL25.2705.5	55	2705-5	SL003197	C-C motif chemokine 25	TECK	O15444	6370	CCL25	6370	Matrisome-associated	Secreted Factors
CELA2A.7140.1	55	7140-1	SL012410	Chymotrypsin-like elastase family member 2A	ELA2A	P08217	63036	CELA2A	63036	Matrisome-associated	ECM Regulators
TNFSF15.2968.61	55	2968-61	SL004686	Tumor necrosis factor ligand superfamily member 15	TNFSF15	O95150	9966	TNFSF15	9966	Matrisome-associated	Secreted Factors
COL6A2.16753.46	54	16753-46	SL007942	Collagen alpha-2(VI) chain	CO6A2	P12110	1292	COL6A2	1292	Core matrisome	Collagens
MFAP2.10569.28	54	10569-28	SL012443	Microfibrillar-associated protein 2	MFAP2	P55001	4237	MFAP2	4237	Core matrisome	ECM Glycoproteins
CELA3B.6357.83	53	6357-83	SL009332	Chymotrypsin-like elastase family member 3B	ELA3B	P08861	23436	CELA3B	23436	Matrisome-associated	ECM Regulators
COL6A3.11196.31	53	11196-31	SL004928	Collagen alpha-3(VI) chain	Collagen alpha-3(VI)	P12111	1293	COL6A3	NA	Core matrisome	Collagens
LEFTY2.15503.20	53	15503-20	SL004647	Left-right determination factor 2	Lefty-A	O00292	7044	LEFTY2	NA	Matrisome-associated	Secreted Factors
RSPO3.13094.75	53	13094-75	SL018509	R-spondin-3	RSPO3	Q9BXY4	84870	RSPO3	84870	Core matrisome	ECM Glycoproteins
CBLN4.5688.65	52	5688-65	SL012852	Cerebellin-4	CBLN4	Q9NTU7	140689	CBLN4	140689	Matrisome-associated	Secreted Factors
DMBT1.19212.4	51	19212-4	SL007745	Deleted in malignant brain tumors 1 protein	DMBT1	Q9UGM3	1755	DMBT1	1755	Core matrisome	ECM Glycoproteins
HSPG2.15626.223	51	15626-223	SL005400	Basement membrane-specific heparan sulfate proteoglycan core protein	Perlecan	P98160	3339	HSPG2	3339	Core matrisome	Proteoglycans
IL13.3072.4	51	3072-4	SL001718	Interleukin-13	IL-13	P35225	3596	IL13	3596	Matrisome-associated	Secreted Factors
CCL7.4886.3	50	4886-3	SL000516	C-C motif chemokine 7	MCP-3	P80098	6354	CCL7	6354	Matrisome-associated	Secreted Factors
FGF6.4130.71	50	4130-71	SL004340	Fibroblast growth factor 6	FGF-6	P10767	2251	FGF6	2251	Matrisome-associated	Secreted Factors
S100Z.18928.10	50	18928-10	SL021527	Protein S100-Z	S100Z	Q8WXG8	170591	S100Z	170591	Matrisome-associated	Secreted Factors
TNFSF8.3421.54	50	3421-54	SL004635	Tumor necrosis factor ligand superfamily member 8	CD30 Ligand	P32971	944	TNFSF8	944	Matrisome-associated	Secreted Factors
CX3CL1.2827.23	49	2827-23	SL000427	Fractalkine	Fractalkine/CX3CL-1	P78423	6376	CX3CL1	6376	Matrisome-associated	Secreted Factors
NOV.2737.22	49	2737-22	SL005236	Protein NOV homolog	NovH	P48745	4856	NOV	4856	Core matrisome	ECM Glycoproteins
LMAN1.15688.30	48	15688-30	SL004488	Protein ERGIC-53	Mannose-binding lectin	P49257	3998	LMAN1	3998	Matrisome-associated	ECM-affiliated Proteins
SERPINI2.7117.21	48	7117-21	SL006411	Serpin I2	SPI2	O75830	5276	SERPINI2	5276	Matrisome-associated	ECM Regulators
TNC.6259.60	48	6259-60	SL003198	Tenascin	Tenascin	P24821	3371	TNC	NA	Core matrisome	ECM Glycoproteins
ANXA4.17164.15	47	17164-15	SL004211	Annexin A4	annexin IV	P09525	307	ANXA4	307	Matrisome-associated	ECM-affiliated Proteins
ANXA8.18290.6	47	18290-6	SL004909	Annexin A8	Annexin A8	P13928	653145	ANXA8	728113	Matrisome-associated	ECM-affiliated Proteins
PF4.2697.7	47	2697-7	SL003041	Platelet factor 4	PF-4	P02776	5196	PF4	5196	Matrisome-associated	Secreted Factors
IGFBP3.2571.12	46	2571-12	SL000045	Insulin-like growth factor-binding protein 3	IGFBP-3	P17936	3486	IGFBP3	3486	Core matrisome	ECM Glycoproteins
SHH.2743.5	46	2743-5	SL005220	Sonic hedgehog protein	Sonic Hedgehog	Q15465	6469	SHH	6469	Matrisome-associated	Secreted Factors
VWC2L.7995.16	46	7995-16	SL018331	von Willebrand factor C domain-containing protein 2-like	VWC2L	B2RUY7	402117	VWC2L	402117	Matrisome-associated	Secreted Factors
GDF5.2752.62	45	2752-62	SL004329	Growth/differentiation factor 5	BMP-14	P43026	8200	GDF5	8200	Matrisome-associated	Secreted Factors
HAPLN1.3196.6	45	3196-6	SL008023	Hyaluronan and proteoglycan link protein 1	HPLN1	P10915	1404	HAPLN1	1404	Core matrisome	Proteoglycans
CHRDL2.6086.15	44	6086-15	SL012616	Chordin-like protein 2	CRDL2	Q6WN34	25884	CHRDL2	25884	Matrisome-associated	Secreted Factors
S100A4.14116.129	44	14116-129	SL004821	Protein S100-A4	S100A4	P26447	6275	S100A4	6275	Matrisome-associated	Secreted Factors
MMP20.15419.15	43	15419-15	SL012374	Matrix metalloproteinase-20	MMP20	O60882	9313	MMP20	9313	Matrisome-associated	ECM Regulators
CRNN.17738.7	42	17738-7	SL015449	Cornulin	CRNN	Q9UBG3	49860	CRNN	49860	Matrisome-associated	Secreted Factors
FIGF.13098.93	42	13098-93	SL003320	Vascular endothelial growth factor D	VEGF-D	O43915	2277	FIGF	2277	Matrisome-associated	Secreted Factors
ANGPT1.2811.27	41	2811-27	SL001995	Angiopoietin-1	Angiopoietin-1	Q15389	284	ANGPT1	284	Matrisome-associated	Secreted Factors
CXCL9.11593.21	41	11593-21	SL003188	C-X-C motif chemokine 9	MIG	Q07325	4283	CXCL9	4283	Matrisome-associated	Secreted Factors
MMP8.9172.69	41	9172-69	SL000526	Neutrophil collagenase	MMP-8	P22894	4317	MMP8	4317	Matrisome-associated	ECM Regulators
CNTF.3489.9	40	3489-9	SL004331	Ciliary neurotrophic factor	CNTF	P26441	1270	CNTF	1270	Matrisome-associated	Secreted Factors
FGF17.3494.71	40	3494-71	SL004335	Fibroblast growth factor 17	FGF-17	O60258	8822	FGF17	8822	Matrisome-associated	Secreted Factors
GH2.10978.39	40	10978-39	SL009327	Growth hormone variant	SOM2	P01242	2689	GH2	2689	Matrisome-associated	Secreted Factors
IL1F5.18375.28	40	18375-28	SL005176	Interleukin-36 receptor antagonist protein	IL-1F5	Q9UBH0	26525	IL1F5	26525	Matrisome-associated	Secreted Factors
MFAP5.6440.31	40	6440-31	SL012493	Microfibrillar-associated protein 5	MFAP5	Q13361	8076	MFAP5	8076	Core matrisome	ECM Glycoproteins
PROL1.6530.63	40	6530-63	SL012802	Opiorphin prepropeptide	PROL1	Q99935	58503	PROL1	58503	Matrisome-associated	ECM-affiliated Proteins
SERPINH1.10800.15	40	10800-15	SL003668	Serpin H1	Collagen-binding protein	P50454	871	SERPINH1	871	Matrisome-associated	ECM Regulators
TLL1.6383.90	40	6383-90	SL012368	Tolloid-like protein 1	TLL1	O43897	7092	TLL1	7092	Matrisome-associated	ECM Regulators
CSF2.4697.59	39	4697-59	SL001726	Granulocyte-macrophage colony-stimulating factor	GM-CSF	P04141	1437	CSF2	1437	Matrisome-associated	Secreted Factors
CXCL2.3148.49	39	3148-49	SL003174	Gro-beta	Gro-b	P19875	2920	CXCL2	2920	Matrisome-associated	Secreted Factors
ANGPT4.2500.2	38	2500-2	SL004643	Angiopoietin-4	Angiopoietin-4	Q9Y264	51378	ANGPT4	51378	Matrisome-associated	Secreted Factors
DHH.4389.2	38	4389-2	SL007003	Desert hedgehog protein N-product	DHH	O43323	50846	DHH	50846	Matrisome-associated	Secreted Factors
MMP10.8479.4	37	8479-4	SL000645	Stromelysin-2	MMP-10	P09238	4319	MMP10	4319	Matrisome-associated	ECM Regulators
SERPINB8.19130.81	37	19130-81	SL013044	Serpin B8	SPB8	P50452	5271	SERPINB8	5271	Matrisome-associated	ECM Regulators
TIMP3.2480.58	37	2480-58	SL003043	Metalloproteinase inhibitor 3	TIMP-3	P35625	7078	TIMP3	7078	Matrisome-associated	ECM Regulators
ANXA2.13700.10	36	13700-10	SL004209	Annexin A2	annexin II	P07355	302	ANXA2	302	Matrisome-associated	ECM-affiliated Proteins
C1QA.C1QB.C1QC.2753.2	36	2753-2	SL000309	Complement C1q subcomponent	C1q	P02745 P02746 P02747	712 713 714	C1QA C1QB C1QC	NA	Core matrisome	ECM Glycoproteins
HBEGF.14094.29	36	14094-29	SL000138	Heparin-binding EGF-like growth factor	HB-EGF	Q99075	1839	HBEGF	1839	Matrisome-associated	Secreted Factors
PDGFB.4149.8	36	4149-8	SL000537	Platelet-derived growth factor subunit B	PDGF-BB	P01127	5155	PDGFB	5155	Matrisome-associated	Secreted Factors
EDA.2826.53	35	2826-53	SL004644	Ectodysplasin-A, secreted form	EDA	Q92838	1896	EDA	NA	Matrisome-associated	Secreted Factors
FAM20A.6433.57	35	6433-57	SL012782	Pseudokinase FAM20A	FA20A	Q96MK3	54757	FAM20A	54757	Matrisome-associated	ECM Regulators
FSTL3.3438.10	35	3438-10	SL009324	Follistatin-related protein 3	FSTL3	O95633	10272	FSTL3	10272	Matrisome-associated	Secreted Factors
INHBA.13738.8	35	13738-8	SL001932	Inhibin beta A chain	Inhibin bA chain	P08476	3624	INHBA	3624	Matrisome-associated	Secreted Factors
MMP17.2838.53	35	2838-53	SL003332	Matrix metalloproteinase-17	MMP-17	Q9ULZ9	4326	MMP17	4326	Matrisome-associated	ECM Regulators
CST1.5459.33	34	5459-33	SL010456	Cystatin-SN	CYTN	P01037	1469	CST1	1469	Matrisome-associated	ECM Regulators
INHBA.19622.7	34	19622-7	SL001938	Activin A	Activin A	P08476	3624	INHBA	NA	Matrisome-associated	Secreted Factors
FGF1.3486.58	33	3486-58	SL000299	Fibroblast growth factor 1	b-ECGF	P05230	2246	FGF1	2246	Matrisome-associated	Secreted Factors
TNFSF4.2839.2	33	2839-2	SL004649	Tumor necrosis factor ligand superfamily member 4	OX40 Ligand	P23510	7292	TNFSF4	7292	Matrisome-associated	Secreted Factors
SPOCK2.5491.12	32	5491-12	SL010471	Testican-2	Testican-2	Q92563	9806	SPOCK2	9806	Core matrisome	Proteoglycans
ACAN.3280.49	31	3280-49	SL004661	Aggrecan core protein	Aggrecan	P16112	176	ACAN	NA	Core matrisome	Proteoglycans
C1QL4.7132.55	31	7132-55	SL012659	Complement C1q-like protein 4	C1QL4	Q86Z23	338761	C1QL4	338761	Matrisome-associated	ECM-affiliated Proteins
IGFBP2.8469.41	31	8469-41	SL000466	Insulin-like growth factor-binding protein 2	IGFBP-2	P18065	3485	IGFBP2	3485	Core matrisome	ECM Glycoproteins
ADAMTS1.3174.2	30	3174-2	SL008421	A disintegrin and metalloproteinase with thrombospondin motifs 1	ATS1	Q9UHI8	9510	ADAMTS1	9510	Matrisome-associated	ECM Regulators
IFNA1.18389.11	30	18389-11	SL021466	Interferon alpha-1/13	IFNA1	P01562	3447	IFNA1	3447	Matrisome-associated	Secreted Factors
IL25.4137.57	30	4137-57	SL004351	Interleukin-25	IL-17E	Q9H293	64806	IL25	64806	Matrisome-associated	Secreted Factors
EGLN1.9901.28	29	9901-28	SL007650	Egl nine homolog 1	EGLN1	Q9GZT9	54583	EGLN1	54583	Matrisome-associated	ECM Regulators
INSL3.5723.4	29	5723-4	SL007263	Insulin-like 3	INSL3	P51460	3640	INSL3	3640	Matrisome-associated	Secreted Factors
MFAP4.5636.10	29	5636-10	SL002084	Microfibril-associated glycoprotein 4	MFAP4	P55083	4239	MFAP4	4239	Core matrisome	ECM Glycoproteins
RSPO2.4566.24	29	4566-24	SL013989	R-spondin-2	RSPO2	Q6UXX9	340419	RSPO2	340419	Core matrisome	ECM Glycoproteins
SERPINA5.3389.7	29	3389-7	SL000550	Plasma serine protease inhibitor	PCI	P05154	5104	SERPINA5	5104	Matrisome-associated	ECM Regulators
ADAM17.8882.1	28	8882-1	SL003707	Disintegrin and metalloproteinase domain-containing protein 17	ADAM 17	P78536	6868	ADAM17	6868	Matrisome-associated	ECM Regulators
SERPIND1.3316.58	28	3316-58	SL004466	Heparin cofactor 2	Heparin cofactor II	P05546	3053	SERPIND1	3053	Matrisome-associated	ECM Regulators
TNFSF13B.3059.50	28	3059-50	SL004327	Tumor necrosis factor ligand superfamily member 13B	BAFF	Q9Y275	10673	TNFSF13B	10673	Matrisome-associated	Secreted Factors
CTSS.3181.50	27	3181-50	SL004673	Cathepsin S	Cathepsin S	P25774	1520	CTSS	1520	Matrisome-associated	ECM Regulators
EGF.5509.7	27	5509-7	SL000084	Epidermal growth factor	EGF	P01133	1950	EGF	1950	Matrisome-associated	Secreted Factors
ELANE.13671.40	27	13671-40	SL000401	Neutrophil elastase	Elastase	P08246	1991	ELANE	1991	Matrisome-associated	ECM Regulators
FGG.4989.7	27	4989-7	SL003341	Fibrinogen gamma chain	Fibrinogen g-chain dimer	P02679	2266	FGG	2266	Core matrisome	ECM Glycoproteins
LEP.8484.24	27	8484-24	SL000498	Leptin	Leptin	P41159	3952	LEP	3952	Matrisome-associated	Secreted Factors
WISP1.3057.55	27	3057-55	SL004689	WNT1-inducible-signaling pathway protein 1	WISP-1	O95388	8840	WISP1	NA	Core matrisome	ECM Glycoproteins
CCL24.4128.27	26	4128-27	SL003104	C-C motif chemokine 24	Eotaxin-2	O00175	6369	CCL24	6369	Matrisome-associated	Secreted Factors
CSH1.CSH2.13103.125	26	13103-125	SL009328	Chorionic somatomammotropin hormone	CSH	P0DML2 P0DML3	1442 1443	CSH1 CSH2	NA	Matrisome-associated	Secreted Factors
HPSE.5604.30	26	5604-30	SL007775	Heparanase	HPSE	Q9Y251	10855	HPSE	10855	Matrisome-associated	ECM Regulators
AMBP.15453.3	25	15453-3	SL003022	Alpha-1-microglobulin	a1-Microglobulin	P02760	259	AMBP	259	Matrisome-associated	ECM Regulators
CXCL11.3038.9	25	3038-9	SL003326	C-X-C motif chemokine 11	I-TAC	O14625	6373	CXCL11	6373	Matrisome-associated	Secreted Factors
FGF8.4394.71	25	4394-71	SL014308	Fibroblast growth factor 8 isoform A	FGF-8A	P55075	2253	FGF8	NA	Matrisome-associated	Secreted Factors
KAZALD1.7144.234	25	7144-234	SL012776	Kazal-type serine protease inhibitor domain-containing protein 1	KAZD1	Q96I82	81621	KAZALD1	81621	Matrisome-associated	ECM Regulators
SERPINA10.13119.26	25	13119-26	SL004467	Protein Z-dependent protease inhibitor	protein Z inhibitor	Q9UK55	51156	SERPINA10	51156	Matrisome-associated	ECM Regulators
FGA.FGB.FGG.2796.62	24	2796-62	SL000424	Fibrinogen	Fibrinogen	P02671 P02675 P02679	2243 2244 2266	FGA FGB FGG	NA	Core matrisome	ECM Glycoproteins
IFNA14.7180.114	24	7180-114	SL018074	Interferon alpha-14	IFN14	P01570	3448	IFNA14	3448	Matrisome-associated	Secreted Factors
WNT5A.13268.45	24	13268-45	SL012434	Protein Wnt-5a	WNT5A	P41221	7474	WNT5A	7474	Matrisome-associated	Secreted Factors
CLEC4M.3030.3	23	3030-3	SL005158	C-type lectin domain family 4 member M	DC-SIGNR	Q9H2X3	10332	CLEC4M	10332	Matrisome-associated	ECM-affiliated Proteins
F10.3077.66	23	3077-66	SL003324	Coagulation factor Xa	Coagulation Factor Xa	P00742	2159	F10	2159	Matrisome-associated	ECM Regulators
NRG2.8060.7	23	8060-7	SL013710	Pro-neuregulin-2, membrane-bound isoform	NRG2	O14511	9542	NRG2	9542	Matrisome-associated	Secreted Factors
SERPINA4.3449.58	23	3449-58	SL004876	Kallistatin	Kallistatin	P29622	5267	SERPINA4	5267	Matrisome-associated	ECM Regulators
ADAM10.8654.13	22	8654-13	SL004641	Disintegrin and metalloproteinase domain-containing protein 10	ADAM 10	O14672	102	ADAM10	NA	Matrisome-associated	ECM Regulators
CPN2.6415.90	22	6415-90	SL017429	Carboxypeptidase N subunit 2	CPN2	P22792	1585	CPN2	1370	Matrisome-associated	ECM Regulators
MMP3.2788.55	22	2788-55	SL000524	Stromelysin-1	MMP-3	P08254	4314	MMP3	4314	Matrisome-associated	ECM Regulators
PLXDC1.9235.3	22	9235-3	SL007521	Plexin domain-containing protein 1	PXDC1	Q8IUK5	57125	PLXDC1	57125	Matrisome-associated	ECM-affiliated Proteins
ADAMDEC1.9115.78	21	9115-78	SL008406	ADAM DEC1	ADEC1	O15204	27299	ADAMDEC1	27299	Matrisome-associated	ECM Regulators
BMP7.2972.57	20	2972-57	SL004078	Bone morphogenetic protein 7	BMP-7	P18075	655	BMP7	655	Matrisome-associated	Secreted Factors
CLEC11A.2966.65	20	2966-65	SL004362	Stem cell growth factor-beta	SCGF-beta	Q9Y240	6320	CLEC11A	6320	Matrisome-associated	ECM-affiliated Proteins
FBLN1.6470.19	20	6470-19	SL004461	Fibulin-1	fibulin 1	P23142	2192	FBLN1	2192	Core matrisome	ECM Glycoproteins
GDF9.3067.67	20	3067-67	SL005234	Growth/differentiation factor 9	GDF-9	O60383	2661	GDF9	2661	Matrisome-associated	Secreted Factors
IFNA2.3497.13	20	3497-13	SL002075	Interferon alpha-2	IFN-aA	P01563	3440	IFNA2	3440	Matrisome-associated	Secreted Factors
IGF1.8406.17	20	8406-17	SL000047	Insulin-like growth factor I	IGF-I	P05019	3479	IGF1	NA	Matrisome-associated	Secreted Factors
MDK.2911.27	20	2911-27	SL002621	Midkine	Midkine	P21741	4192	MDK	4192	Matrisome-associated	Secreted Factors
NODAL.15692.300	20	15692-300	SL007608	Nodal homolog	NODAL	Q96S42	4838	NODAL	4838	Matrisome-associated	Secreted Factors
SERPINF1.9211.19	20	9211-19	SL003066	Pigment epithelium-derived factor	PEDF	P36955	5176	SERPINF1	5176	Matrisome-associated	ECM Regulators
EGFLAM.12338.27	19	12338-27	SL019671	Pikachurin	EGFLA	Q63HQ2	NA	EGFLAM	133584	Core matrisome	ECM Glycoproteins
F2.5316.54	19	5316-54	SL000558	Prothrombin	Prothrombin	P00734	2147	F2	NA	Matrisome-associated	ECM Regulators
IGFBP4.2950.57	19	2950-57	SL005171	Insulin-like growth factor-binding protein 4	IGFBP-4	P22692	3487	IGFBP4	3487	Core matrisome	ECM Glycoproteins
MMP13.4925.54	19	4925-54	SL000523	Collagenase 3	MMP-13	P45452	4322	MMP13	4322	Matrisome-associated	ECM Regulators
LOXL2.6504.65	18	6504-65	SL001908	Lysyl oxidase homolog 2	Lysyl oxidase-like protein 2	Q9Y4K0	4017	LOXL2	4017	Matrisome-associated	ECM Regulators
OPTC.15430.165	18	15430-165	SL012859	Opticin	OPT	Q9UBM4	26254	OPTC	26254	Core matrisome	Proteoglycans
PPBP.2790.54	18	2790-54	SL003191	Neutrophil-activating peptide 2	NAP-2	P02775	5473	PPBP	NA	Matrisome-associated	Secreted Factors
PLAU.4158.54	17	4158-54	SL000613	Urokinase-type plasminogen activator	uPA	P00749	5328	PLAU	5328	Matrisome-associated	ECM Regulators
SDC3.16612.28	17	16612-28	SL020764	Syndecan-3	SDC3	O75056	9672	SDC3	9672	Matrisome-associated	ECM-affiliated Proteins
VCAN.9561.21	17	9561-21	SL008036	Versican core protein	CSPG2	P13611	1462	VCAN	1462	Core matrisome	Proteoglycans
CCL1.2770.51	16	2770-51	SL003176	C-C motif chemokine 1	I-309	P22362	6346	CCL1	6346	Matrisome-associated	Secreted Factors
CCL20.2468.62	16	2468-62	SL000133	C-C motif chemokine 20	MIP-3a	P78556	6364	CCL20	6364	Matrisome-associated	Secreted Factors
FGF20.2763.66	16	2763-66	SL004338	Fibroblast growth factor 20	FGF-20	Q9NP95	26281	FGF20	26281	Matrisome-associated	Secreted Factors
HTRA1.15594.47	16	15594-47	SL008268	Serine protease HTRA1	HTRA1	Q92743	5654	HTRA1	5654	Matrisome-associated	ECM Regulators
IL16.2774.10	16	2774-10	SL000474	Interleukin-16	IL-16	Q14005	3603	IL16	3603	Matrisome-associated	Secreted Factors
MUC1.10623.19	16	10623-19	SL000001	Mucin-1	MUC1	P15941	4582	MUC1	4582	Matrisome-associated	ECM-affiliated Proteins
PLXNA1.9005.16	15	9005-16	SL011810	Plexin-A1	PLXA1	Q9UIW2	5361	PLXNA1	5361	Matrisome-associated	ECM-affiliated Proteins
S100A12.5852.6	15	5852-6	SL004783	Protein S100-A12	S100A12	P80511	6283	S100A12	6283	Matrisome-associated	Secreted Factors
XCL1.4143.74	15	4143-74	SL003186	Lymphotactin	Lymphotactin	P47992	6375	XCL1	6375	Matrisome-associated	Secreted Factors
CCL5.5480.49	14	5480-49	SL000563	C-C motif chemokine 5	RANTES	P13501	6352	CCL5	6352	Matrisome-associated	Secreted Factors
FGF18.2761.49	14	2761-49	SL004336	Fibroblast growth factor 18	FGF-18	O76093	8817	FGF18	8817	Matrisome-associated	Secreted Factors
FRZB.13740.51	14	13740-51	SL004650	Secreted frizzled-related protein 3	sFRP-3	Q92765	2487	FRZB	2487	Matrisome-associated	Secreted Factors
AGT.3484.60	13	3484-60	SL000271	Angiotensinogen	Angiotensinogen	P01019	183	AGT	183	Matrisome-associated	ECM Regulators
COL25A1.7006.4	13	7006-4	SL006718	Collagen alpha-1(XXV) chain	COPA1	Q9BXS0	84570	COL25A1	84570	Core matrisome	Collagens
MMP9.2579.17	13	2579-17	SL000527	Matrix metalloproteinase-9	MMP-9	P14780	4318	MMP9	4318	Matrisome-associated	ECM Regulators
OSM.2693.20	13	2693-20	SL000530	Oncostatin-M	OSM	P13725	5008	OSM	NA	Matrisome-associated	Secreted Factors
S100A16.17836.17	13	17836-17	SL005108	Protein S100-A16	S100A16	Q96FQ6	140576	S100A16	140576	Matrisome-associated	Secreted Factors
SERPINA1.3580.25	13	3580-25	SL000249	Alpha-1-antitrypsin	a1-Antitrypsin	P01009	5265	SERPINA1	5265	Matrisome-associated	ECM Regulators
VEGFC.3132.1	13	3132-1	SL004486	Vascular endothelial growth factor C	VEGF-C	P49767	7424	VEGFC	7424	Matrisome-associated	Secreted Factors
CXCL12.3516.60	12	3516-60	SL004712	Stromal cell-derived factor 1	SDF-1	P48061	6387	CXCL12	6387	Matrisome-associated	Secreted Factors
HAPLN4.6455.52	12	6455-52	SL012650	Hyaluronan and proteoglycan link protein 4	HPLN4	Q86UW8	404037	HAPLN4	404037	Core matrisome	Proteoglycans
LEPRE1.6273.58	12	6273-58	SL012535	Prolyl 3-hydroxylase 1	P3H1	Q32P28	64175	LEPRE1	64175	Matrisome-associated	ECM Regulators
CCL4L1.2781.63	11	2781-63	SL004356	C-C motif chemokine 4-like	LAG-1	Q8NHW4	388372	CCL4L1	388372	Matrisome-associated	Secreted Factors
FCN3.5462.62	11	5462-62	SL002086	Ficolin-3	Ficolin-3	O75636	8547	FCN3	8547	Matrisome-associated	ECM-affiliated Proteins
IFNA5.6210.100	11	6210-100	SL017258	Interferon alpha-5	IFNA5	P01569	3442	IFNA5	3442	Matrisome-associated	Secreted Factors
BMP2.15666.21	10	15666-21	SL000304	Bone morphogenetic protein 2	BMP-2	P12643	650	BMP2	650	Matrisome-associated	Secreted Factors
FGF7.4487.1	10	4487-1	SL001691	Fibroblast growth factor 7	FGF7	P21781	2252	FGF7	2252	Matrisome-associated	Secreted Factors
PLG.4150.75	10	4150-75	SL000540	Plasmin	Plasmin	P00747	5340	PLG	NA	Matrisome-associated	ECM Regulators
SPON1.4297.62	10	4297-62	SL005115	Spondin-1	Spondin-1	Q9HCB6	10418	SPON1	10418	Core matrisome	ECM Glycoproteins
TNFSF14.5988.49	10	5988-49	SL004648	Tumor necrosis factor ligand superfamily member 14	LIGHT	O43557	8740	TNFSF14	NA	Matrisome-associated	Secreted Factors
FN1.4131.72	9	4131-72	SL000426	Fibronectin	Fibronectin	P02751	2335	FN1	NA	Core matrisome	ECM Glycoproteins
IGF1.2952.75	9	2952-75	SL000047	Insulin-like growth factor I	IGF-I	P05019	3479	IGF1	3479	Matrisome-associated	Secreted Factors
CLEC4D.7752.31	8	7752-31	SL018250	C-type lectin domain family 4 member D	CLC4D	Q8WXI8	338339	CLEC4D	338339	Matrisome-associated	ECM-affiliated Proteins
SRGN.19251.56	8	19251-56	SL005269	Serglycin	Platelet proteoglycan	P10124	5552	SRGN	5552	Core matrisome	Proteoglycans
TGFB2.4156.74	8	4156-74	SL000088	Transforming growth factor beta-2	TGF-b2	P61812	7042	TGFB2	7042	Matrisome-associated	Secreted Factors
CST8.10572.65	7	10572-65	SL012372	Cystatin-8	CST8	O60676	10047	CST8	10047	Matrisome-associated	ECM Regulators
PPBP.17165.1	7	17165-1	SL003044	Beta-thromboglobulin	BTG	P02775	5473	PPBP	NA	Matrisome-associated	Secreted Factors
SERPINA3.2879.9	7	2879-9	SL000248	Alpha-1-antichymotrypsin	a1-Antichymotrypsin	P01011	12	SERPINA3	12	Matrisome-associated	ECM Regulators
COL28A1.10702.1	6	10702-1	SL012521	Collagen alpha-1(XXVIII) chain	COSA1	Q2UY09	340267	COL28A1	340267	Core matrisome	Collagens
COL6A3.10511.10	6	10511-10	SL004928	Collagen alpha-3(VI) chain	Collagen alpha-3(VI)	P12111	1293	COL6A3	1293	Core matrisome	Collagens
F9.4876.32	6	4876-32	SL000357	Coagulation factor IX	Coagulation Factor IX	P00740	2158	F9	2158	Matrisome-associated	ECM Regulators
CST3.2609.59	5	2609-59	SL001777	Cystatin-C	Cystatin C	P01034	1471	CST3	1471	Matrisome-associated	ECM Regulators
S100A10.15318.75	5	15318-75	SL004212	Protein S100-A10	Calpactin I light chain	P60903	6281	S100A10	6281	Matrisome-associated	Secreted Factors
SLIT2.18930.28	5	18930-28	SL008427	Slit homolog 2 protein	SLIT2	O94813	9353	SLIT2	9353	Core matrisome	ECM Glycoproteins
TIMP2.2278.61	5	2278-61	SL000592	Metalloproteinase inhibitor 2	TIMP-2	P16035	7077	TIMP2	7077	Matrisome-associated	ECM Regulators
FN1.3435.53	4	3435-53	SL010348	Fibronectin Fragment 4	FN1.4	P02751	2335	FN1	NA	Core matrisome	ECM Glycoproteins
VEGFA.2597.8	4	2597-8	SL000002	Vascular endothelial growth factor A	VEGF	P15692	7422	VEGFA	NA	Matrisome-associated	Secreted Factors
VIT.6234.74	4	6234-74	SL012611	Vitrin	VITRN	Q6UXI7	5212	VIT	5212	Core matrisome	ECM Glycoproteins
ANGPT2.2602.2	3	2602-2	SL001996	Angiopoietin-2	Angiopoietin-2	O15123	285	ANGPT2	285	Matrisome-associated	Secreted Factors
FGB.18890.227	3	18890-227	SL006118	Fibrinogen beta chain	Fibrinogen B	P02675	2244	FGB	2244	Core matrisome	ECM Glycoproteins
HYAL1.8309.12	3	8309-12	SL008798	Hyaluronidase-1	HYAL1	Q12794	3373	HYAL1	3373	Matrisome-associated	ECM Regulators
IL37.2723.9	3	2723-9	SL005178	Interleukin-37	IL-1F7	Q9NZH6	27178	IL37	27178	Matrisome-associated	Secreted Factors
OMD.5358.3	3	5358-3	SL008574	Osteomodulin	OMD	Q99983	4958	OMD	4958	Core matrisome	Proteoglycans
ANXA6.5335.73	2	5335-73	SL003647	Annexin A6	annexin VI	P08133	309	ANXA6	309	Matrisome-associated	ECM-affiliated Proteins
BMP8B.15668.19	2	15668-19	SL004079	Bone morphogenetic protein 8B	BMP-8	P34820	656	BMP8B	656	Matrisome-associated	Secreted Factors
COLEC10.6558.5	2	6558-5	SL012886	Collectin-10	COL10	Q9Y6Z7	10584	COLEC10	10584	Matrisome-associated	ECM-affiliated Proteins
GDF10.16749.79	2	16749-79	SL005151	Growth/differentiation factor 10	BMP-3b	P55107	2662	GDF10	2662	Matrisome-associated	Secreted Factors
IGF2.15295.81	2	15295-81	SL000046	Insulin-like growth factor II	IGF-II	P01344	3481	IGF2	3481	Matrisome-associated	Secreted Factors
LAMA2.LAMB1.LAMC1.18347.15	2	18347-15	SL021367	Laminin-2	Laminin-2	P24043 P07942 P11047	NA	LAMA2 LAMB1 LAMC1	NA	Core matrisome	ECM Glycoproteins
PXDN.13463.1	2	13463-1	SL007573	Peroxidasin homolog	PXDN	Q92626	7837	PXDN	7837	Core matrisome	ECM Glycoproteins
ADAMTS15.4533.76	1	4533-76	SL012740	A disintegrin and metalloproteinase with thrombospondin motifs 15	ATS15	Q8TE58	170689	ADAMTS15	170689	Matrisome-associated	ECM Regulators
BDNF.14047.78	1	14047-78	SL003951	Brain-derived neurotrophic factor	BDNF	P23560	627	BDNF	627	Matrisome-associated	Secreted Factors
BMP1.3348.49	1	3348-49	SL003994	Bone morphogenetic protein 1	BMP-1	P13497	649	BMP1	649	Matrisome-associated	ECM Regulators
IFNG.15346.31	1	15346-31	SL001802	Interferon gamma	IFN-g	P01579	3458	IFNG	3458	Matrisome-associated	Secreted Factors
IL34.4556.10	1	4556-10	SL013548	Interleukin-34	IL-34	Q6ZMJ4	146433	IL34	146433	Matrisome-associated	Secreted Factors
MMP2.4160.49	1	4160-49	SL000124	72 kDa type IV collagenase	MMP-2	P08253	4313	MMP2	4313	Matrisome-associated	ECM Regulators
SFRP2.7751.121	1	7751-121	SL003769	Secreted frizzled-related protein 2	SARP-1	Q96HF1	6423	SFRP2	6423	Matrisome-associated	Secreted Factors
VWC2.15308.108	1	15308-108	SL012520	Brorin	VWC2	Q2TAL6	375567	VWC2	375567	Matrisome-associated	Secreted Factors
ANXA7.14203.3	0	14203-3	SL008375	Annexin A7	ANXA7	P20073	310	ANXA7	310	Matrisome-associated	ECM-affiliated Proteins
ANXA7.18244.1	0	18244-1	SL008375	Annexin A7	ANXA7	P20073	310	ANXA7	NA	Matrisome-associated	ECM-affiliated Proteins
CCL23.3028.36	0	3028-36	SL003301	Ck-beta-8-1	Ck-b-8-1	P55773	6368	CCL23	NA	Matrisome-associated	Secreted Factors
FGL2.19635.69	0	19635-69	SL008693	Fibroleukin	FGL2	Q14314	10875	FGL2	10875	Core matrisome	ECM Glycoproteins
HPX.15347.12	0	15347-12	SL000440	Hemopexin	Hemopexin	P02790	3263	HPX	3263	Matrisome-associated	ECM-affiliated Proteins
PDGFA.4499.21	0	4499-21	SL000535	Platelet-derived growth factor subunit A	PDGF-AA	P04085	5154	PDGFA	5154	Matrisome-associated	Secreted Factors
PPBP.4544.4	0	4544-4	SL004708	Connective tissue-activating peptide III	CTAP-III	P02775	5473	PPBP	NA	Matrisome-associated	Secreted Factors
SPON2.8099.42	0	8099-42	SL009401	Spondin-2	SPON2	Q9BUD6	10417	SPON2	10417	Core matrisome	ECM Glycoproteins
THBS1.3474.19	0	3474-19	SL002705	Thrombospondin-1	Thrombospondin-1	P07996	7057	THBS1	7057	Core matrisome	ECM Glycoproteins
TIMP1.2211.9	0	2211-9	SL000591	Metalloproteinase inhibitor 1	TIMP-1	P01033	7076	TIMP1	7076	Matrisome-associated	ECM Regulators

[truncated: 14 more sheets: ST11.lassoSelectionRandomArthur, ST12.lassoSelectionECMRobbins, ST13.lassoSelectionRandomRobbin, ST14.stableECM_14prot, ST15.externalDatasets, ST16.stableECM_8prot, ST17.linearModelingHuman, ST18.linearModelingMouse, ST19.human_ECM_clocks_lehallier, ST20.human_random_clocks_lehall, ST21.Mouse_ECM_clocks, ST22.Mouse_random_clocks, ST23.linearModelingParabiosis, ST24.gseaParabiosis]
